# Supplementary material for: Natural variations of HSFA2 enhance thermotolerance in grapevine
Source: Hortic Res. 2022 Nov 10;10(1):uhac250. doi: 10.1093/hr/uhac250 (PMC9832954; doi:10.1093/hr/uhac250)
Supplement: Web_Material_uhac250 [file web_material_uhac250.zip]

Archive with 13 entries (13 files):
- 20221022-Revised Supplementary Figures S1-S11.docx
- 20221022-Revised Supplementary Table S1-S17.xlsx
- Supplementary Fig. 1.tif
- Supplementary Fig. 2.tif
- Supplementary Fig. 3.tif
- Supplementary Fig. 4.tif
- Supplementary Fig. 5.tif
- Supplementary Fig. 6.tif
- Supplementary Fig. 7.tif
- Supplementary Fig. 8.tif
- Supplementary Fig. 9.tif
- Supplementary Fig. 10.tif
- Supplementary Fig. 11.tif
