# Supplementary material for: Natural variations of HSFA2 enhance thermotolerance in grapevine
Source: Hortic Res. 2022 Nov 10;10(1):uhac250. doi: 10.1093/hr/uhac250 (PMC9832954; doi:10.1093/hr/uhac250)
Supplement: Web_Material_uhac250 [file web_material_uhac250.zip › 20221022-Revised Supplementary Table S1-S17.xlsx]

## Sheet: Information
Supplementary Tables S1–S17
Article title: Natural Variations of HSFA2 enhance thermotolerance in grapevine
Authors: Xinna Liu, Haiyang Chen, Shenchang Li, David Lecourieux, Wei Duan, Peige Fan, Zhenchang Liang and Lijun Wang

## Sheet: Supplementary Table S1
Supplementary Table S1. Thermotolerance phenotypes of 41 Vitis accessions.
Cultivars or species	phenotype (Fv/Fm)	Germplasm group
Jingxiu	0.19±0.02	Vitis vinifera
Crimson Seedless	0.23±0.04
Meirenzhi	0.23±0.02
Jingzijing	0.29±0.03
Alessia	0.31±0.02
Yan73	0.22±0.01
Jingzaojing	0.38±0.02
Meiguizi	0.29±0.03
Beauty Seedless	0.33±0.02
Blush Seedless	0.27±0.03
Ruby seedless	0.17±0.01
Jingyan	0.38±0.04
Jingyu	0.30±0.02
Fenghuang 51	0.32±0.01
Blue French	0.16±0.02
Augusta	0.22±0.02
Bujiesuli	0.16±0.03
Zana	0.26±0.02
Flaming Muscat	0.34±0.01
Jingkejing	0.28±0.02
Pannoniavinesa	0.12±0.02
Unicorn	0.29±0.03
Cabernet Sauvignon	0.32±0.02
White Suntory	0.31±0.02
97-3-34	0.24±0.03
97-3-60	0.15±0.01
Red Cocoon	0.17±0.02
Jingfeng	0.42±0.05
Bolgar	0.31±0.03
Black Bala	0.34±0.03
Xiangfei	0.37±0.03
Queen of vineyard	0.26±0.03
Pinot Nior	0.35±0.001
Pinot Blanc	0.16±0.002
Superior Seedless	0.23±0.002
Guibao	0.26±0.002
Cabernet Gernischet	0.18±0.01
Syrah	0.24±0.03
Ziqiu	0.58±0.02	Vitis davidii
Tangwei	0.61±0.01
Yeniang 2	0.61±0.01	Vitis quinquangularis

## Sheet: Supplementary Table S2
Supplementary Table S2. Sequences of primers in this study.
Primer	Sequence (5'-3')
For Gene isolation
HSFA2 CDS F	ATGGACGGAGTGATGGTCAAA
HSFA2 CDS R	TCATGATTTGGACCTGAGAAAAG
HSFA2 Pro F	CATGTGGGCTTCTAGGGTGA
HSFA2 Pro R	CTTTGACCATCACTCCGTCC
MBF1c CDS F	GGATGCCAAACAGATTTCC
MBF1c CDS R	CAACCAACATCACTTGCTG
MBF1c Pro F	CATAAAGAGCATCACCAGGC
MBF1c Pro R	GGAAATCTGTTTGGCATCCT
For promoter activity
0800LUC-F	TTTCCATTCGCCATTCAGGC
0800LUC-R	CTCCAGCGGTTCCATCTTCC
0800LUC-HSFA2 Pro F	CTATAGGGCGAATTGGGTACCTCATGGGCTAATTTAATTATG
0800LUC-HSFA2 Pro R	CTCGAGGGGGGGCCCGGTACCGGCTTCTTGCTTCTGTGTTTC
For qRT-PCR
VvActin F	CTTGCATCCCTCAGCACCTT
VvActin R	TCCTGTGGACAATGGATGGA
qPCR-HSFA2 F	TCTCAGCACTTTGACTGGTG
qPCR-HSFA2 R	CAACCCTTCCTTTGTCCA
qPCR MBF1c F	AGATTGAGCCGGTTTACCCA
qPCR MBF1c R	AATGTCCGTCTGGTAGCTCA
qPCR NiEF-1α F	TGAGATGCACCACGAAGCTC
qPCR NiEF-1α R	CCAACATTGTCACCAGGAAGTG
qPCR NibHSP20 F	CACTATCCCAAAAGGGGTGG
qPCR NibHSP20 R	CAGCTCTGTGCCACTTTTCT
For subcellular localization
2300-F	ACTATCCTTCGCAAGACCCT
2300-R	TGAACAGCTCCTCGCCCTTG
HSFA2-GFP F	ACGGGGGACGAGCTCGGTACCATGGACGGAGTGATGGTCAA
HSFA2-GFP R	TCTAGAGGATCCCCGGGTACCTGATTTGGACCTGAGAAAAG
MBF1c-GFP F	ACGGGGGACGAGCTCGGTACCATGCCAAACAGATTTCCAGG
MBF1c-GFP R	TCTAGAGGATCCCCGGGTACCCTTGCTGATCTTTCCTCTAA
For transcriptional activity
pGBKT7-HSFA2 F	CATGGAGGCCGAATTCCCGGGATGGACGGAGTGATGGTCAA
pGBKT7-HSFA2 R	GCAGGTCGACGGATCCCCGGGTCATGATTTGGACCTGAGAA
GAL4 F	GACAGTTGACTGTATCGCC
GAL4 R	ACCCTAATTCCCTTATCTGG
GAL4-HSFA2 F	CTCGAG GGGGGGCCCGGTACCATGGACGGAGTGATGGTCAA
GAL4-HSFA2 R	TTTGCGGAGTACCCGGGTACCTCATGATTTGGACCTGAGAA
GAL4-MBF1c F	CTCGAG GGGGGGCCCGGTACCATGCCAAACAGATTTCCAGG
GAL4-MBF1c R	TTTGCGGAGTACCCGGGTACCTCACTTGCTGATCTTTCCTC
HSFA2 CDS mut1F	CAATGATGTAATCTGGGAGG
HSFA2 CDS mut1R	CCTCCCAGATTACATCATTG
HSFA2 CDS mut2F	CTGGCAATGAGGAAGAAGTAC
HSFA2 CDS mut2R	GTACTTCTTCCTCATTGCCAG
HSFA2 CDS mut3F	CCACTCCGACTGGGTGATCAC
HSFA2 CDS mut3R	GTGATCACCCAGTCGGAGTGG
For overexpression
HSFA2-GFP F	ACGGGGGACGAGCTCGGTACCATGGACGGAGTGATGGTCAA
HSFA2-GFP R	TCTAGAGGATCCCCGGGTACCTGATTTGGACCTGAGAAAAG
MBF1c-GFP F	ACGGGGGACGAGCTCGGTACCATGCCAAACAGATTTCCAGG
MBF1c-GFP R	TCTAGAGGATCCCCGGGTACCCTTGCTGATCTTTCCTCTAA
For CRISPR
HSFA2 gRT1	GAAGCCATGGACGGAGTGAgttttagagctagaaat
HSFA2 AtU3bT1	TCACTCCGTCCATGGCTTCTgaccaatgttgctcc
MBF1c gRT1	TGATCCAAAGGCCGTGAACAgttttagagctagaaat
MBF1c AtU3dT1	TGTTCACGGCCTTTGGATCATgaccaatggtgctttg
U-F	CTCCGTTTTACCTGTGGAATCG
gR-R	CGGAGGAAAATTCCATCCAC
Pps-GGL	TTCAGAggtctcTctcgACTAGTATGGAATCGGCAGCAAAGG
Pgs-GGR	AGCGTGggtctcGaccgACGCGTATCCATCCACTCCAAGCTC
hsfa2 verify F1	TTCCAGAAGTTTCGCTTCCC
hsfa2 verify R1	TACAAACTGCAACGAACCCA
mbf1c verify F1	TCTAAAGCAAAGCCCATCCC
mbf1c verify R1	GCCTTACCGTTCTCGTACTC
For RNAi
RNAi F1	ACATTTACAATTACCATGGG
RNAi R1	TACACATTTAAATCATCGAT
RNAi F2	GTATTTGGATCCTAGGTGAG
RNAi R2	CCCGGGTCTTAATTAACTCT
RNAi-HSFA2 F1	TTACAATTACCATGGGGCGCGCCGTCGATCCAGATCGATGGGA
RNAi-HSFA2 R1	TTAAATCATCGATTGGGCGCGCCCAACTAGTTCATTCCTGGAA
RNAi-HSFA2 F2	TGGATCCTAGGTGAGTCTAGACAACTAGTTCATTCCTGGAA
RNAi-HSFA2 R2	GGTCTTAATTAACTCTCTAGAGTCGATCCAGATCGATGGGA
For yeast one-hybrid
placz2u-F	GTATCGTATGCTTCCTTCAGC
placz2u-R	GCGTGTCTATAGAAGTATAG
JG4-5 F	TCTTGCTGAGTGGAGATG
JG4-5 R	AGCCGACAACCTTGATTG
JG4-5- HSFA2 F	AAGCTTGGGAAACACAGAAGCAAGAAGCC
JG4-5- HSFA2 R	CTCGAGCGGGCAGAGACAGAGACCATAGC
Placzi2u-MBF1c F1	GGAATTCGAACCTCCGCACTTTTGGTC
Placzi2u- MBF1c R1	CTCGAGCGGAAAGCAGACGTGGGGTTCT
JG4-5-MYB14-F	GGAATTCATGGGGAGAGCTCCTTG
JG4-5-MYB14-R	CTCGAGCGGTCATATTTCTGATAATTCATGCAACTC
pLacz2u-pSTSs-F	GGAATTCCGTATTGGCTATTGGGTTGT
pLacz2u-pSTSs-R	CTCGAGCGGCAAAGTTTGTGTGCGTGAGT
For Dual-Luciferase Assay
0800LUC-MBF1cPro F	CTATAGGGCGAATTGGGTACCGAACCTCCGCACTTTTGGTC
0800LUC-MBF1cPro R	CTCGAGGGGGGGCCCGGTACCAAAGCAGACGTGGGGTTCT
For yeast two hybrid
pGBKT7 F	TAATACGACTCACTATAGGGC
pGBKT7 R	TTTTCGTTTTAAAACCTAAGAGTC
pGBKT7-HSFA2 F	CATGGAGGCCGAATTCCCGGGATGGACGGAGTGATGGTCAA
pGBKT7-HSFA2 R	GCAGGTCGACGGATCCCCGGGTCATGATTTGGACCTGAGAA
pGBKT7-MBF1c F	CATGGAGGCCGAATTCCCGGGATGCCAAACAGATTTCCAGG
pGBKT7-MBF1c R	GCAGGTCGACGGATCCCCGGGTCACTTGCTGATCTTTCCTC
pGADT7 F	TAATACGACTCACTATAGGGC
pGADT7 R	CAGTATCTACGATTCATCTGC
pGADT7-HSFA2 F	GCCATGGAGGCCAGTGAATTCATGGACGGAGTGATGGTCAA
pGADT7-HSFA2 R	ATGCCCACCCGGGTGGAATTCTCATGATTTGGACCTGAGAA
pGADT7-MBF1c F	GCCATGGAGGCCAGTGAATTCATGCCAAACAGATTTCCAGG
pGADT7-MBF1c R	ATGCCCACCCGGGTGGAATTCTCACTTGCTGATCTTTCCTC
For ChIP-qPCR
ChIP-qPCR MBF1c F	TACCATCTGCGATTGGACTT
ChIP-qPCR MBF1c R	CAACATACCTCGTGAACCGT

## Sheet: Supplementary Table S3
Supplementary Table S3. Sequncing and mapping data of ChIP-Seq
Sample	Clean reads	Total reads	Mapped reads	Map rate
In_VdHSFA2_1	43408736	44881994	29644523	0.6829
In_VdHSFA2_2	47495368	48721860	32683141	0.6881
In_VdHSFA2_3	44674206	46343162	30308988	0.6784
In_VvHSFA2_1	49015034	54326564	32091511	0.6547
In_VvHSFA2_2	44780674	49360780	29338877	0.6552
In_VvHSFA2_3	46733108	51532668	30504298	0.6527
VdHSFA2_1	42824454	44591868	26517317	0.6192
VdHSFA2_2	39537746	40347332	24732430	0.6255
VdHSFA2_3	38774080	40735506	18383583	0.4741
VvHSFA2_1	45170232	48459032	29616930	0.6557
VvHSFA2_2	40480876	44180888	26501387	0.6547
VvHSFA2_3	34183564	36428154	22437772	0.6564

## Sheet: Supplementary Table S4
Supplementary Table S4. VdHSFA2 combined motif prediction
Motif_Name	P-value	Num	Peak_name
HRE(HSF)/Striatum-HSF1-ChIP-Seq(GSE38000)/Homer	1E-443	591	peak_10	peak_1011	peak_1016	peak_1017	peak_1026	peak_1027	peak_1032	peak_1037	peak_1040	peak_1043	peak_1049	peak_1061	peak_1071	peak_1076	peak_1080	peak_1082	peak_1084	peak_1094	peak_1096	peak_1097	peak_1098	peak_11	peak_1108	peak_1119	peak_112	peak_1120	peak_1129	peak_1133	peak_1137	peak_1142	peak_1145	peak_1151	peak_1153	peak_1154	peak_1160	peak_1163	peak_1166	peak_1172	peak_1173	peak_1174	peak_1181	peak_1182	peak_1189	peak_119	peak_1190	peak_1192	peak_1196
HRE(HSF)/HepG2-HSF1-ChIP-Seq(GSE31477)/Homer	0	388	peak_1010	peak_108	peak_1103	peak_1106	peak_1122	peak_1134	peak_114	peak_1152	peak_1163	peak_1166	peak_1173	peak_1176	peak_1185	peak_1196	peak_1204	peak_1207	peak_123	peak_1248	peak_1261	peak_1282	peak_1286	peak_129	peak_1295	peak_1328	peak_1341	peak_1382	peak_1413	peak_1428	peak_1431	peak_1443	peak_1459	peak_146	peak_1481	peak_1492	peak_1506	peak_1523	peak_1536	peak_1543	peak_1547	peak_1549	peak_1570	peak_1598	peak_1604	peak_1606	peak_1633	peak_1651	peak_1701
E-box/Arabidopsis-Promoters/Homer	1e-91	502	peak_1004	peak_1012	peak_1015	peak_1016	peak_1017	peak_1020	peak_1027	peak_1028	peak_1029	peak_1030	peak_1031	peak_1032	peak_1043	peak_1044	peak_1046	peak_1050	peak_1051	peak_1078	peak_1079	peak_108	peak_1084	peak_1087	peak_1099	peak_11	peak_1103	peak_1114	peak_112	peak_1120	peak_1123	peak_1124	peak_113	peak_1136	peak_1137	peak_1141	peak_1151	peak_1154	peak_116	peak_1160	peak_1164	peak_1165	peak_1166	peak_1167	peak_1171	peak_1173	peak_1181	peak_1186	peak_1188
ZBTB12(Zf)/HEK293-ZBTB12.GFP-ChIP-Seq(GSE58341)/Homer	1e-71	263	peak_1005	peak_1012	peak_1016	peak_1020	peak_1040	peak_105	peak_1062	peak_1074	peak_108	peak_1082	peak_1101	peak_1103	peak_1139	peak_1152	peak_1155	peak_1192	peak_1200	peak_1211	peak_1220	peak_1242	peak_1244	peak_1250	peak_1263	peak_1271	peak_1280	peak_132	peak_1336	peak_1344	peak_1359	peak_136	peak_1361	peak_1365	peak_1366	peak_1381	peak_1387	peak_139	peak_14	peak_1402	peak_1407	peak_1438	peak_145	peak_1454	peak_1471	peak_1477	peak_1502	peak_1522	peak_1532
SPCH(bHLH)/Seedling-SPCH-ChIP-Seq(GSE57497)/Homer	1e-66	664	peak_1004	peak_1001	peak_1008	peak_1010	peak_1014	peak_1021	peak_1037	peak_1040	peak_105	peak_1061	peak_1071	peak_1075	peak_108	peak_1080	peak_1082	peak_109	peak_1105	peak_112	peak_113	peak_116	peak_1166	peak_1173	peak_1182	peak_1204	peak_1211	peak_1227	peak_1238	peak_124	peak_1241	peak_1248	peak_125	peak_1250	peak_126	peak_1266	peak_1268	peak_1269	peak_1271	peak_1282	peak_129	peak_131	peak_132	peak_1331	peak_1339	peak_1345	peak_1353	peak_1364	peak_1365
CLOCK(bHLH)/Liver-Clock-ChIP-Seq(GSE39860)/Homer	1e-64	460	peak_1004	peak_1012	peak_1016	peak_1020	peak_1037	peak_1040	peak_1045	peak_1056	peak_1062	peak_1071	peak_1074	peak_108	peak_110	peak_1103	peak_1135	peak_1139	peak_1155	peak_1188	peak_1192	peak_1199	peak_1200	peak_1201	peak_1204	peak_1206	peak_121	peak_1211	peak_1214	peak_1218	peak_1220	peak_1242	peak_1244	peak_1250	peak_1257	peak_1258	peak_1263	peak_1271	peak_1274	peak_1280	peak_1316	peak_132	peak_133	peak_1336	peak_1338	peak_1339	peak_1348	peak_1353	peak_1354
c-Myc(bHLH)/LNCAP-cMyc-ChIP-Seq(Unpublished)/Homer	1e-63	453	peak_1004	peak_1021	peak_1026	peak_1037	peak_1040	peak_1051	peak_1056	peak_1077	peak_1096	peak_1097	peak_1106	peak_1119	peak_1123	peak_1126	peak_1132	peak_1141	peak_1153	peak_1168	peak_117	peak_1175	peak_118	peak_1183	peak_119	peak_1206	peak_121	peak_1211	peak_1213	peak_1251	peak_1252	peak_1266	peak_1278	peak_1289	peak_1295	peak_1303	peak_1307	peak_131	peak_133	peak_1330	peak_1331	peak_1338	peak_1339	peak_134	peak_1341	peak_1353	peak_1362	peak_1369	peak_1370
n-Myc(bHLH)/mES-nMyc-ChIP-Seq(GSE11431)/Homer	1e-55	472	peak_1004	peak_100	peak_1004	peak_1006	peak_1009	peak_101	peak_1011	peak_1013	peak_1014	peak_1016	peak_1017	peak_1026	peak_1027	peak_1032	peak_1037	peak_1040	peak_1043	peak_1049	peak_1055	peak_1056	peak_1058	peak_1061	peak_107	peak_1071	peak_1072	peak_1073	peak_1074	peak_1076	peak_1078	peak_108	peak_1080	peak_1082	peak_1084	peak_1089	peak_1090	peak_1093	peak_1094	peak_1096	peak_1097	peak_1098	peak_1099	peak_11	peak_1106	peak_1108	peak_1109	peak_1119	peak_112
IBL1(bHLH)/Seedling-IBL1-ChIP-Seq(GSE51120)/Homer	1e-52	727	peak_1004	peak_1012	peak_1015	peak_1016	peak_1017	peak_1018	peak_1020	peak_1027	peak_1028	peak_1029	peak_1030	peak_1031	peak_1043	peak_1044	peak_1050	peak_1051	peak_1062	peak_1074	peak_1078	peak_1079	peak_108	peak_1084	peak_1086	peak_1087	peak_1091	peak_1092	peak_1099	peak_11	peak_1103	peak_1109	peak_1111	peak_1114	peak_112	peak_1120	peak_1123	peak_1124	peak_1129	peak_1136	peak_1137	peak_1141	peak_1151	peak_116	peak_1160	peak_1164	peak_1165	peak_1166	peak_1171
c-Myc(bHLH)/mES-cMyc-ChIP-Seq(GSE11431)/Homer	1e-49	384	peak_1004	peak_1002	peak_1008	peak_1009	peak_1010	peak_1015	peak_1018	peak_1019	peak_1025	peak_1030	peak_1031	peak_1032	peak_1033	peak_1040	peak_1041	peak_1045	peak_1047	peak_1049	peak_1050	peak_1053	peak_1056	peak_1064	peak_1068	peak_1087	peak_1090	peak_1099	peak_1102	peak_1104	peak_1105	peak_1118	peak_1130	peak_1144	peak_1145	peak_1150	peak_1159	peak_1164	peak_1167	peak_1176	peak_119	peak_1194	peak_120	peak_1202	peak_1213	peak_1214	peak_122	peak_1220	peak_1221
Max(bHLH)/K562-Max-ChIP-Seq(GSE31477)/Homer	1e-48	448	peak_100	peak_1006	peak_1008	peak_1054	peak_1055	peak_1073	peak_1076	peak_108	peak_1083	peak_1085	peak_1088	peak_1093	peak_11	peak_110	peak_1104	peak_1105	peak_1111	peak_1118	peak_112	peak_1130	peak_1138	peak_1144	peak_1154	peak_1156	peak_1159	peak_1161	peak_1163	peak_1164	peak_1166	peak_1168	peak_1172	peak_1174	peak_1180	peak_1189	peak_119	peak_1190	peak_120	peak_1204	peak_1211	peak_1215	peak_1220	peak_1223	peak_1228	peak_1231	peak_1237	peak_1238	peak_1239
NPAS2(bHLH)/Liver-NPAS2-ChIP-Seq(GSE39860)/Homer	1e-47	534	peak_10	peak_1011	peak_1014	peak_1016	peak_1017	peak_1026	peak_1027	peak_1032	peak_1037	peak_1040	peak_1043	peak_1055	peak_1058	peak_1061	peak_107	peak_1071	peak_1076	peak_1082	peak_1089	peak_1093	peak_1096	peak_1097	peak_1098	peak_1099	peak_11	peak_1106	peak_1109	peak_1119	peak_112	peak_1120	peak_1129	peak_1137	peak_114	peak_1142	peak_1151	peak_1153	peak_1154	peak_1160	peak_1163	peak_1166	peak_1172	peak_1173	peak_1174	peak_1175	peak_1176	peak_1181	peak_1182
USF1(bHLH)/GM12878-Usf1-ChIP-Seq(GSE32465)/Homer	1e-46	372	peak_1004	peak_1014	peak_1037	peak_1040	peak_1074	peak_1077	peak_1099	peak_113	peak_1136	peak_1151	peak_1166	peak_1168	peak_1172	peak_1195	peak_1203	peak_1223	peak_125	peak_1261	peak_1265	peak_1284	peak_1287	peak_1289	peak_1292	peak_1317	peak_1327	peak_1330	peak_1339	peak_1354	peak_1368	peak_1374	peak_1375	peak_1376	peak_1440	peak_1449	peak_1457	peak_1485	peak_1563	peak_1604	peak_1622	peak_1638	peak_1641	peak_166	peak_1665	peak_168	peak_1692	peak_1716	peak_1751
PIF4(bHLH)/Seedling-PIF4-ChIP-Seq(GSE35315)/Homer	1e-45	601	peak_10	peak_1027	peak_1032	peak_1043	peak_1055	peak_1089	peak_1093	peak_1097	peak_1098	peak_1099	peak_112	peak_1120	peak_1137	peak_114	peak_1142	peak_1151	peak_1172	peak_1176	peak_1177	peak_1192	peak_1203	peak_1204	peak_1220	peak_1223	peak_1237	peak_1265	peak_1266	peak_1287	peak_1289	peak_129	peak_1317	peak_1330	peak_1331	peak_1339	peak_1355	peak_1382	peak_139	peak_1401	peak_1408	peak_1413	peak_1428	peak_1441	peak_1458	peak_1493	peak_1503	peak_1516	peak_1521
PIF5ox(bHLH)/Arabidopsis-PIF5ox-ChIP-Seq(GSE35062)/Homer	1e-42	527	peak_1004	peak_1005	peak_1014	peak_1037	peak_1039	peak_1053	peak_1054	peak_1058	peak_1071	peak_1074	peak_1084	peak_1093	peak_1099	peak_11	peak_1105	peak_1118	peak_1127	peak_1129	peak_1132	peak_1151	peak_1156	peak_1159	peak_1163	peak_1167	peak_1171	peak_1174	peak_1177	peak_1183	peak_1207	peak_1223	peak_1224	peak_123	peak_1263	peak_1264	peak_1266	peak_1278	peak_1293	peak_1294	peak_1296	peak_1306	peak_1309	peak_131	peak_1311	peak_1312	peak_1325	peak_1328	peak_1331
BMAL1(bHLH)/Liver-Bmal1-ChIP-Seq(GSE39860)/Homer	1e-40	730	peak_10	peak_1004	peak_1009	peak_1026	peak_103	peak_1031	peak_1040	peak_1051	peak_1055	peak_1068	peak_1078	peak_1082	peak_1099	peak_110	peak_1124	peak_1125	peak_1132	peak_1147	peak_1151	peak_1157	peak_1166	peak_117	peak_1191	peak_1195	peak_1196	peak_1203	peak_1204	peak_1211	peak_1212	peak_1214	peak_1218	peak_123	peak_1233	peak_1238	peak_1244	peak_1250	peak_1254	peak_1260	peak_1264	peak_1306	peak_1315	peak_1334	peak_1343	peak_1345	peak_1350	peak_1361	peak_1375
Pho2(bHLH)/Yeast-Pho2-ChIP-Seq(GSE29506)/Homer	1e-38	298	peak_1004	peak_1055	peak_1097	peak_1099	peak_1192	peak_1203	peak_1223	peak_1265	peak_1287	peak_1289	peak_1317	peak_1330	peak_1331	peak_1339	peak_1396	peak_1401	peak_1559	peak_1563	peak_161	peak_1611	peak_1724	peak_1751	peak_1897	peak_1928	peak_195	peak_226	peak_231	peak_235	peak_237	peak_303	peak_41	peak_411	peak_438	peak_439	peak_447	peak_476	peak_499	peak_507	peak_513	peak_523	peak_526	peak_621	peak_641	peak_669	peak_691	peak_752	peak_905
Pho4(bHLH)/Yeast-Pho4-ChIP-Seq(GSE29506)/Homer	1e-38	248	peak_1011	peak_1007	peak_1011	peak_1016	peak_1017	peak_1026	peak_1027	peak_1032	peak_1037	peak_1040	peak_1043	peak_1061	peak_1071	peak_1074	peak_1076	peak_108	peak_1082	peak_1096	peak_1097	peak_1098	peak_1099	peak_11	peak_1106	peak_1109	peak_1119	peak_112	peak_1120	peak_1129	peak_1136	peak_1137	peak_1138	peak_1142	peak_1151	peak_1152	peak_1153	peak_1154	peak_1155	peak_1160	peak_1163	peak_1166	peak_1172	peak_1173	peak_1174	peak_1176	peak_1181	peak_1182	peak_119
Unknown1/Arabidopsis-Promoters/Homer	1e-32	144	peak_1018	peak_1012	peak_1016	peak_1033	peak_1074	peak_1155	peak_1192	peak_1200	peak_1220	peak_1244	peak_1263	peak_1271	peak_1336	peak_1387	peak_139	peak_1402	peak_1568	peak_1613	peak_1662	peak_1665	peak_1760	peak_1895	peak_1897	peak_1955	peak_218	peak_250	peak_379	peak_381	peak_459	peak_46	peak_499	peak_539	peak_544	peak_69	peak_758	peak_760	peak_778	peak_784	peak_793	peak_860	peak_957	peak_968	peak_982
bHLHE40(bHLH)/HepG2-BHLHE40-ChIP-Seq(GSE31477)/Homer	1e-31	266	peak_1011	peak_1012	peak_1016	peak_1017	peak_1020	peak_103	peak_1040	peak_1045	peak_1062	peak_1074	peak_108	peak_1103	peak_1106	peak_1155	peak_1188	peak_1192	peak_1199	peak_12	peak_1200	peak_1201	peak_1204	peak_1206	peak_121	peak_1211	peak_1213	peak_1218	peak_1220	peak_1242	peak_1244	peak_1250	peak_1262	peak_1263	peak_1271	peak_1280	peak_1285	peak_1306	peak_132	peak_133	peak_1338	peak_1339	peak_1353	peak_1359	peak_1361	peak_1366	peak_1369	peak_1376	peak_1387
HEB(bHLH)/mES-Heb-ChIP-Seq(GSE53233)/Homer	1e-31	479	peak_1003	peak_1016	peak_1017	peak_103	peak_1045	peak_1062	peak_1065	peak_1067	peak_1070	peak_108	peak_1103	peak_1106	peak_1123	peak_1126	peak_1139	peak_1155	peak_1170	peak_1175	peak_1188	peak_1199	peak_12	peak_1201	peak_1204	peak_1206	peak_121	peak_1212	peak_1213	peak_1218	peak_1254	peak_1262	peak_1274	peak_1280	peak_1285	peak_1306	peak_131	peak_1326	peak_1327	peak_133	peak_1338	peak_1339	peak_1341	peak_1343	peak_1353	peak_1362	peak_1369	peak_1376	peak_1390
SeqBias: TA-repeat	1e-30	1190	peak_10	peak_1003	peak_1006	peak_1009	peak_1011	peak_1016	peak_1019	peak_1029	peak_1032	peak_1040	peak_1041	peak_1043	peak_1046	peak_1049	peak_1054	peak_1056	peak_1058	peak_1067	peak_1071	peak_1072	peak_1073	peak_1074	peak_1075	peak_1076	peak_1080	peak_1082	peak_1083	peak_1091	peak_1093	peak_11	peak_1102	peak_1104	peak_1105	peak_1111	peak_1116	peak_1126	peak_1127	peak_1129	peak_113	peak_1131	peak_1133	peak_1137	peak_114	peak_1140	peak_1143	peak_1144	peak_1145
Usf2(bHLH)/C2C12-Usf2-ChIP-Seq(GSE36030)/Homer	1e-29	250	peak_1004	peak_1014	peak_1017	peak_1026	peak_103	peak_1040	peak_1055	peak_1061	peak_1069	peak_1074	peak_1082	peak_1091	peak_1099	peak_110	peak_1136	peak_1157	peak_1166	peak_117	peak_1188	peak_1191	peak_1195	peak_1196	peak_1203	peak_1211	peak_1212	peak_1214	peak_1218	peak_1221	peak_1225	peak_1233	peak_1234	peak_1238	peak_1248	peak_1250	peak_1269	peak_127	peak_1276	peak_1295	peak_1354	peak_1375	peak_138	peak_1383	peak_1406	peak_1428	peak_1435	peak_144	peak_147
Ptf1a(bHLH)/Panc1-Ptf1a-ChIP-Seq(GSE47459)/Homer	1e-28	625	peak_1003	peak_1005	peak_1050	peak_1051	peak_1054	peak_1083	peak_109	peak_1104	peak_1126	peak_1142	peak_1151	peak_1152	peak_1154	peak_1159	peak_1161	peak_1171	peak_1183	peak_1185	peak_1193	peak_1194	peak_1200	peak_1211	peak_1225	peak_1241	peak_1247	peak_1254	peak_1270	peak_1276	peak_128	peak_1281	peak_1292	peak_1294	peak_13	peak_1316	peak_1326	peak_1328	peak_1331	peak_1340	peak_1346	peak_1355	peak_1356	peak_1365	peak_1369	peak_137	peak_1372	peak_1374	peak_1381
ZNF692(Zf)/HEK293-ZNF692.GFP-ChIP-Seq(GSE58341)/Homer	1e-22	97	peak_1021	peak_1005	peak_1032	peak_1050	peak_1051	peak_1054	peak_1083	peak_1104	peak_1126	peak_1142	peak_1144	peak_1150	peak_1152	peak_1154	peak_1159	peak_1161	peak_1171	peak_1183	peak_1185	peak_119	peak_1193	peak_1200	peak_1215	peak_1225	peak_1241	peak_1247	peak_1254	peak_1270	peak_1276	peak_1279	peak_128	peak_1281	peak_1294	peak_13	peak_1311	peak_1316	peak_1326	peak_1328	peak_1331	peak_1338	peak_1340	peak_1346	peak_1355	peak_1356	peak_1365	peak_1369	peak_137
GAGA-repeat/Arabidopsis-Promoters/Homer	1e-16	464	peak_1015	peak_1001	peak_101	peak_1013	peak_1015	peak_1016	peak_1029	peak_1031	peak_1033	peak_1040	peak_1043	peak_105	peak_1050	peak_1052	peak_1054	peak_1057	peak_1068	peak_1078	peak_1079	peak_108	peak_1082	peak_1085	peak_1100	peak_1105	peak_1110	peak_1112	peak_1120	peak_1122	peak_1132	peak_1145	peak_1150	peak_1152	peak_1158	peak_1159	peak_1167	peak_1169	peak_1170	peak_118	peak_1185	peak_1186	peak_1192	peak_1194	peak_1200	peak_1203	peak_1214	peak_1215	peak_1216
HIF-1b(HLH)/T47D-HIF1b-ChIP-Seq(GSE59937)/Homer	1e-15	488	peak_1001	peak_1004	peak_1011	peak_1012	peak_1016	peak_1017	peak_1020	peak_103	peak_1032	peak_1037	peak_1040	peak_1043	peak_1045	peak_1061	peak_1062	peak_1071	peak_1074	peak_1076	peak_108	peak_1082	peak_1096	peak_1097	peak_1098	peak_11	peak_1101	peak_1103	peak_1106	peak_1123	peak_1129	peak_1137	peak_1139	peak_1142	peak_1151	peak_1154	peak_1155	peak_1160	peak_1163	peak_1174	peak_1181	peak_1182	peak_1188	peak_119	peak_1192	peak_1196	peak_1199	peak_12	peak_1200
GAGA-repeat/SacCer-Promoters/Homer	1e-15	1313	peak_10	peak_100	peak_1000	peak_1001	peak_1002	peak_1005	peak_101	peak_1011	peak_1013	peak_1014	peak_1015	peak_1018	peak_1019	peak_1020	peak_1022	peak_1028	peak_1029	peak_103	peak_1033	peak_1035	peak_1036	peak_1037	peak_1038	peak_1040	peak_1041	peak_1043	peak_1045	peak_1046	peak_1048	peak_1049	peak_105	peak_1050	peak_1051	peak_1052	peak_1054	peak_1056	peak_1057	peak_1058	peak_1059	peak_1060	peak_1061	peak_1062	peak_1063	peak_1064	peak_1068	peak_1069	peak_1070
Cbf1(bHLH)/Yeast-Cbf1-ChIP-Seq(GSE29506)/Homer	1e-15	173	peak_1014	peak_1016	peak_1018	peak_1020	peak_1029	peak_1037	peak_1049	peak_1050	peak_1052	peak_1069	peak_1073	peak_1075	peak_1078	peak_1081	peak_1082	peak_1088	peak_1093	peak_1101	peak_1102	peak_1105	peak_1109	peak_1113	peak_1114	peak_1122	peak_1123	peak_1127	peak_1130	peak_1132	peak_1133	peak_1136	peak_1138	peak_1139	peak_1149	peak_115	peak_1151	peak_1152	peak_1160	peak_1163	peak_1165	peak_1174	peak_1181	peak_1183	peak_119	peak_1190	peak_1193	peak_1196	peak_12
PABPC1(?)/MEL-PABC1-CLIP-Seq(GSE69755)/Homer	1e-14	776	peak_10	peak_1016	peak_1026	peak_1027	peak_1076	peak_1080	peak_1082	peak_113	peak_1147	peak_1173	peak_1175	peak_1182	peak_1192	peak_1195	peak_1204	peak_1239	peak_1242	peak_125	peak_1260	peak_1289	peak_1291	peak_1296	peak_1300	peak_1301	peak_1314	peak_1331	peak_1355	peak_1360	peak_1382	peak_1399	peak_1408	peak_1415	peak_1428	peak_1440	peak_1442	peak_146	peak_1509	peak_1523	peak_1532	peak_1534	peak_1549	peak_1557	peak_1606	peak_161	peak_1611	peak_1617	peak_1620
FHY3(FAR1)/Arabidopsis-FHY3-ChIP-Seq(GSE30711)/Homer	1e-13	203	peak_1009	peak_101	peak_1011	peak_1014	peak_1016	peak_1017	peak_1021	peak_1026	peak_1027	peak_1032	peak_1034	peak_1040	peak_1043	peak_105	peak_1054	peak_1055	peak_1061	peak_1069	peak_1071	peak_1076	peak_1079	peak_108	peak_1080	peak_1082	peak_109	peak_1096	peak_1097	peak_1098	peak_1105	peak_1106	peak_1109	peak_112	peak_1120	peak_113	peak_1133	peak_1137	peak_1142	peak_1147	peak_1151	peak_1152	peak_1153	peak_1166	peak_1171	peak_1172	peak_1173	peak_1174	peak_1175
MITF(bHLH)/MastCells-MITF-ChIP-Seq(GSE48085)/Homer	1e-13	344	peak_1014	peak_1016	peak_1027	peak_1069	peak_1076	peak_1080	peak_1109	peak_112	peak_113	peak_1147	peak_1152	peak_1173	peak_1175	peak_1182	peak_1204	peak_1236	peak_1239	peak_1242	peak_125	peak_1251	peak_1255	peak_1257	peak_1258	peak_1285	peak_1296	peak_1300	peak_1301	peak_1314	peak_1339	peak_1350	peak_1360	peak_1391	peak_1399	peak_1415	peak_1428	peak_1442	peak_1450	peak_146	peak_1477	peak_1481	peak_1485	peak_1509	peak_1516	peak_1523	peak_1534	peak_1536	peak_1549
Bcl6(Zf)/Liver-Bcl6-ChIP-Seq(GSE31578)/Homer	1e-12	400	peak_1000	peak_103	peak_1031	peak_1037	peak_1040	peak_1041	peak_1043	peak_1051	peak_1052	peak_1060	peak_1072	peak_1076	peak_1087	peak_109	peak_1109	peak_1113	peak_1126	peak_1129	peak_1156	peak_1170	peak_1174	peak_1177	peak_1183	peak_1192	peak_1199	peak_121	peak_1223	peak_1224	peak_123	peak_1238	peak_1257	peak_1258	peak_1264	peak_1278	peak_1291	peak_1294	peak_1298	peak_1302	peak_1305	peak_1306	peak_1307	peak_131	peak_1311	peak_1312	peak_1319	peak_1335	peak_134
Trl(Zf)/S2-GAGAfactor-ChIP-Seq(GSE40646)/Homer	1e-12	882	peak_10	peak_1005	peak_1016	peak_1019	peak_102	peak_1028	peak_1030	peak_1031	peak_1032	peak_1034	peak_1047	peak_1051	peak_1060	peak_1062	peak_1071	peak_1076	peak_1080	peak_1082	peak_1087	peak_1088	peak_1099	peak_11	peak_111	peak_1119	peak_1121	peak_1131	peak_1132	peak_1149	peak_1150	peak_1153	peak_1156	peak_1159	peak_1167	peak_1175	peak_1177	peak_1180	peak_1183	peak_1190	peak_1191	peak_1199	peak_120	peak_1203	peak_1217	peak_122	peak_1224	peak_124	peak_1245
CRE(bZIP)/Promoter/Homer	1e-10	102	peak_1007	peak_1003	peak_1005	peak_1014	peak_1016	peak_1019	peak_102	peak_1032	peak_1045	peak_1047	peak_1049	peak_1051	peak_1054	peak_1060	peak_1071	peak_1074	peak_1077	peak_1080	peak_1082	peak_1083	peak_1087	peak_1088	peak_109	peak_1090	peak_1093	peak_1096	peak_11	peak_1104	peak_1105	peak_111	peak_1118	peak_1119	peak_1125	peak_1127	peak_113	peak_1142	peak_1151	peak_1155	peak_1156	peak_116	peak_1163	peak_1167	peak_1171	peak_1174	peak_1175	peak_1179	peak_1183
SeqBias: CG bias	1e-10	1530	peak_1000	peak_1020	peak_1024	peak_1033	peak_1038	peak_1039	peak_1042	peak_1046	peak_1047	peak_1049	peak_1050	peak_1051	peak_1054	peak_1058	peak_1059	peak_1062	peak_1070	peak_1071	peak_1080	peak_1086	peak_1087	peak_1102	peak_1104	peak_1108	peak_1123	peak_1127	peak_1129	peak_1133	peak_1134	peak_1151	peak_1153	peak_116	peak_1161	peak_1172	peak_1174	peak_1183	peak_1186	peak_1188	peak_1189	peak_1192	peak_1193	peak_1198	peak_121	peak_1213	peak_1216	peak_122	peak_1225
Unknown2/Arabidopsis-Promoters/Homer	1e-09	80	peak_1032	peak_1010	peak_1020	peak_1024	peak_1030	peak_1033	peak_1036	peak_1039	peak_104	peak_1041	peak_1042	peak_1046	peak_1047	peak_1049	peak_105	peak_1050	peak_1051	peak_1054	peak_1058	peak_1059	peak_1060	peak_1062	peak_1063	peak_1070	peak_1071	peak_1072	peak_1074	peak_1080	peak_1083	peak_1084	peak_1086	peak_1087	peak_1094	peak_1098	peak_110	peak_1102	peak_1104	peak_1108	peak_1113	peak_1122	peak_1123	peak_1127	peak_1129	peak_1133	peak_1134	peak_1136	peak_1145
TATA-box/SacCer-Promoters/Homer	1e-08	303	peak_1000	peak_1009	peak_101	peak_1011	peak_1014	peak_1016	peak_1017	peak_1020	peak_1026	peak_1027	peak_103	peak_1032	peak_1037	peak_1040	peak_1043	peak_1055	peak_1058	peak_1061	peak_107	peak_1071	peak_1076	peak_1078	peak_1079	peak_1080	peak_1082	peak_1089	peak_1091	peak_1093	peak_1096	peak_1097	peak_1098	peak_1099	peak_11	peak_110	peak_1106	peak_1109	peak_1119	peak_112	peak_1120	peak_1123	peak_1129	peak_1136	peak_1137	peak_114	peak_1142	peak_1147	peak_1151
SUT1?/SacCer-Promoters/Homer	1e-08	1197	peak_1003	peak_1009	peak_1016	peak_103	peak_1031	peak_1037	peak_1041	peak_1050	peak_1051	peak_1052	peak_1072	peak_1076	peak_1087	peak_109	peak_1109	peak_1113	peak_1119	peak_1129	peak_1132	peak_1146	peak_1174	peak_1177	peak_1183	peak_1199	peak_1224	peak_123	peak_1235	peak_124	peak_1257	peak_1264	peak_1270	peak_1288	peak_1291	peak_1294	peak_1298	peak_1306	peak_1311	peak_1319	peak_1328	peak_1331	peak_1337	peak_1343	peak_1351	peak_1365	peak_1369	peak_1378	peak_138
DPL-1(E2F)/cElegans-Adult-ChIP-Seq(modEncode)/Homer	1e-07	230	peak_1000	peak_1005	peak_1016	peak_1017	peak_1019	peak_1020	peak_1028	peak_1037	peak_1038	peak_1040	peak_1046	peak_1050	peak_1051	peak_1053	peak_1055	peak_1059	peak_1063	peak_1065	peak_1067	peak_107	peak_1072	peak_1076	peak_1082	peak_1092	peak_1093	peak_1094	peak_1101	peak_1105	peak_111	peak_1113	peak_1120	peak_1121	peak_1123	peak_1126	peak_1129	peak_1131	peak_1133	peak_1138	peak_1153	peak_116	peak_1161	peak_1164	peak_1166	peak_1173	peak_1179	peak_1181	peak_1182
MYB(HTH)/ERMYB-Myb-ChIPSeq(GSE22095)/Homer	1e-07	617	peak_1003	peak_1011	peak_1026	peak_1034	peak_1049	peak_1056	peak_1062	peak_1064	peak_1073	peak_1125	peak_1127	peak_1154	peak_117	peak_1190	peak_1223	peak_1238	peak_124	peak_1240	peak_1241	peak_1254	peak_1260	peak_1301	peak_1305	peak_1312	peak_134	peak_1345	peak_1355	peak_1422	peak_1424	peak_1445	peak_1477	peak_1481	peak_1489	peak_1513	peak_1515	peak_1540	peak_1555	peak_1570	peak_1582	peak_1602	peak_1606	peak_1646	peak_1651	peak_1689	peak_1696	peak_1756	peak_1838
PRDM1(Zf)/Hela-PRDM1-ChIP-Seq(GSE31477)/Homer	1e-06	244	peak_1011	peak_1003	peak_1007	peak_1009	peak_1011	peak_1016	peak_1018	peak_102	peak_1022	peak_1027	peak_1030	peak_1031	peak_1032	peak_1034	peak_1036	peak_1040	peak_1043	peak_105	peak_1054	peak_1060	peak_1064	peak_1067	peak_1071	peak_1072	peak_1075	peak_1076	peak_1077	peak_108	peak_1080	peak_1083	peak_1087	peak_1089	peak_109	peak_1093	peak_11	peak_1102	peak_1104	peak_1105	peak_1106	peak_1109	peak_1111	peak_1113	peak_1115	peak_1118	peak_1119	peak_112	peak_114
HOXD13(Homeobox)/Chicken-Hoxd13-ChIP-Seq(GSE38910)/Homer	1e-06	491	peak_100	peak_1049	peak_1064	peak_1151	peak_1246	peak_1303	peak_1312	peak_1326	peak_134	peak_1407	peak_1445	peak_1481	peak_1489	peak_1540	peak_1555	peak_1570	peak_1602	peak_1700	peak_1818	peak_1869	peak_197	peak_1971	peak_1974	peak_2024	peak_235	peak_275	peak_289	peak_310	peak_33	peak_338	peak_389	peak_420	peak_498	peak_533	peak_544	peak_57	peak_608	peak_653	peak_66	peak_691	peak_696	peak_728	peak_73	peak_79	peak_791	peak_829	peak_830
Meis1(Homeobox)/MastCells-Meis1-ChIP-Seq(GSE48085)/Homer	1e-06	350	peak_10	peak_1003	peak_1007	peak_1009	peak_1011	peak_1016	peak_1017	peak_1018	peak_102	peak_1022	peak_1027	peak_1030	peak_1031	peak_1032	peak_1036	peak_1040	peak_1043	peak_105	peak_1051	peak_1054	peak_1058	peak_1067	peak_1071	peak_1072	peak_1076	peak_1077	peak_108	peak_1080	peak_1083	peak_1084	peak_1087	peak_109	peak_1093	peak_11	peak_1102	peak_1104	peak_1105	peak_1109	peak_1111	peak_1113	peak_1115	peak_1118	peak_112	peak_1122	peak_1130	peak_1140	peak_1143
Unknown(Homeobox)/Limb-p300-ChIP-Seq/Homer	1e-06	280	peak_1003	peak_100	peak_1003	peak_1007	peak_1009	peak_1011	peak_1014	peak_1016	peak_1018	peak_1019	peak_102	peak_1020	peak_1022	peak_1027	peak_1030	peak_1031	peak_1032	peak_1036	peak_1040	peak_1041	peak_1042	peak_1043	peak_105	peak_1051	peak_1054	peak_1058	peak_1067	peak_1071	peak_1072	peak_1076	peak_1077	peak_108	peak_1080	peak_1083	peak_1084	peak_1087	peak_109	peak_1093	peak_1096	peak_1097	peak_11	peak_110	peak_1102	peak_1104	peak_1105	peak_1109	peak_1111
E-box(bHLH)/Promoter/Homer	1e-06	49	peak_1014	peak_1017	peak_1018	peak_1021	peak_1024	peak_1026	peak_1034	peak_1042	peak_1043	peak_1049	peak_1058	peak_1064	peak_1073	peak_1078	peak_108	peak_1081	peak_1082	peak_1096	peak_1097	peak_1110	peak_1123	peak_1142	peak_1151	peak_1167	peak_117	peak_1170	peak_119	peak_1196	peak_1199	peak_1203	peak_1205	peak_1208	peak_1213	peak_1214	peak_1218	peak_1223	peak_1225	peak_1228	peak_1229	peak_1241	peak_1246	peak_1248	peak_125	peak_1254	peak_1260	peak_1266	peak_1272
ABF1/SacCer-Promoters/Homer	1e-05	143	peak_1006	peak_1016	peak_1027	peak_1030	peak_1032	peak_1037	peak_1055	peak_1058	peak_1068	peak_1081	peak_1082	peak_1089	peak_1092	peak_1093	peak_1096	peak_1097	peak_1098	peak_11	peak_110	peak_1119	peak_112	peak_1123	peak_1125	peak_1137	peak_114	peak_1142	peak_1151	peak_1154	peak_1163	peak_1168	peak_1173	peak_1175	peak_1177	peak_1180	peak_1183	peak_1186	peak_1188	peak_1192	peak_1203	peak_1208	peak_1215	peak_1220	peak_1223	peak_1237	peak_1259	peak_1265	peak_127
MyoG(bHLH)/C2C12-MyoG-ChIP-Seq(GSE36024)/Homer	1e-05	159	peak_1003	peak_1008	peak_1012	peak_1016	peak_1017	peak_1022	peak_1036	peak_1040	peak_1046	peak_1054	peak_1056	peak_1059	peak_1074	peak_1076	peak_1103	peak_1113	peak_1127	peak_1136	peak_1142	peak_1147	peak_1157	peak_1162	peak_1171	peak_1173	peak_1175	peak_1181	peak_1182	peak_1192	peak_1196	peak_1201	peak_1204	peak_1215	peak_1218	peak_1221	peak_1224	peak_1225	peak_1248	peak_1250	peak_1251	peak_1269	peak_1276	peak_1278	peak_1289	peak_129	peak_1291	peak_1294	peak_1295
KANADI1(Myb)/Seedling-KAN1-ChIP-Seq(GSE48081)/Homer	1e-05	483	peak_1001	peak_1019	peak_1021	peak_1032	peak_1039	peak_1043	peak_1045	peak_1049	peak_1050	peak_1051	peak_1054	peak_1056	peak_1063	peak_1076	peak_1092	peak_1096	peak_1097	peak_1099	peak_1101	peak_1113	peak_1123	peak_1127	peak_1133	peak_1139	peak_1142	peak_1145	peak_1150	peak_1153	peak_1154	peak_1157	peak_116	peak_1170	peak_1171	peak_1174	peak_1177	peak_1183	peak_119	peak_1195	peak_1200	peak_1203	peak_1204	peak_1215	peak_1216	peak_1230	peak_1240	peak_1256	peak_1263
CES-1(Homeobox)/cElegans-L1-CES1-ChIP-Seq(modEncode)/Homer	1e-05	343	peak_100	peak_1012	peak_1015	peak_1016	peak_1017	peak_1020	peak_1026	peak_1027	peak_1028	peak_1029	peak_1031	peak_1032	peak_1033	peak_1039	peak_1042	peak_1043	peak_1044	peak_1046	peak_105	peak_1051	peak_1057	peak_106	peak_1074	peak_1078	peak_1079	peak_108	peak_1084	peak_109	peak_1092	peak_1096	peak_1097	peak_1099	peak_11	peak_1103	peak_112	peak_1120	peak_1123	peak_1124	peak_1129	peak_113	peak_1136	peak_1137	peak_1141	peak_1149	peak_1151	peak_1154	peak_1156
Unknown6/Drosophila-Promoters/Homer	1e-05	459	peak_1003	peak_1012	peak_1016	peak_1020	peak_1062	peak_1074	peak_108	peak_1103	peak_1155	peak_1192	peak_1200	peak_1220	peak_1244	peak_1250	peak_1262	peak_1263	peak_1271	peak_1280	peak_132	peak_133	peak_1336	peak_1344	peak_1353	peak_1361	peak_1387	peak_139	peak_14	peak_1402	peak_1407	peak_1477	peak_1522	peak_1532	peak_1543	peak_1565	peak_1568	peak_1592	peak_1613	peak_1661	peak_1663	peak_1670	peak_1715	peak_1733	peak_1740	peak_1760	peak_1774	peak_1847	peak_1875
E2A(bHLH)/proBcell-E2A-ChIP-Seq(GSE21978)/Homer	1e-05	193	peak_1003	peak_1040	peak_1041	peak_1043	peak_1051	peak_1078	peak_1134	peak_1151	peak_1152	peak_1154	peak_1167	peak_1173	peak_1179	peak_1185	peak_1190	peak_1196	peak_1208	peak_122	peak_1220	peak_1225	peak_1226	peak_1233	peak_1237	peak_1240	peak_1244	peak_1272	peak_1289	peak_1292	peak_1296	peak_1301	peak_1302	peak_1323	peak_1365	peak_1383	peak_1388	peak_1417	peak_1424	peak_1437	peak_1441	peak_1450	peak_1543	peak_1547	peak_1549	peak_1567	peak_1575	peak_160	peak_1606
ZBTB18(Zf)/HEK293-ZBTB18.GFP-ChIP-Seq(GSE58341)/Homer	1e-05	88	peak_1003	peak_1012	peak_1016	peak_1020	peak_1062	peak_1074	peak_108	peak_1103	peak_1155	peak_1192	peak_1200	peak_1201	peak_1204	peak_1206	peak_1211	peak_1220	peak_1244	peak_1250	peak_1262	peak_1263	peak_1271	peak_1280	peak_1285	peak_132	peak_133	peak_1336	peak_1338	peak_1344	peak_1353	peak_1365	peak_1366	peak_1387	peak_139	peak_1390	peak_14	peak_1402	peak_1407	peak_1454	peak_1471	peak_1477	peak_1522	peak_1532	peak_1543	peak_1565	peak_1568	peak_157	peak_1585
HOXB13(Homeobox)/ProstateTumor-HOXB13-ChIP-Seq(GSE56288)/Homer	1e-05	421	peak_1003	peak_1004	peak_1011	peak_1016	peak_1017	peak_1026	peak_1032	peak_1037	peak_1040	peak_1043	peak_1049	peak_1061	peak_1076	peak_1080	peak_1082	peak_1096	peak_1097	peak_1098	peak_11	peak_1108	peak_1119	peak_1120	peak_1129	peak_1133	peak_1137	peak_114	peak_1142	peak_1151	peak_1153	peak_1154	peak_1160	peak_1163	peak_1166	peak_1172	peak_1173	peak_1174	peak_1176	peak_1181	peak_1182	peak_119	peak_1190	peak_1192	peak_1196	peak_1200	peak_1204	peak_1208	peak_1211
Tlx?(NR)/NPC-H3K4me1-ChIP-Seq(GSE16256)/Homer	1e-05	59	peak_107	peak_1263	peak_1387	peak_1620	peak_1625	peak_163	peak_1647	peak_1652	peak_170	peak_1765	peak_1767	peak_1785	peak_1844	peak_1861	peak_1902	peak_303	peak_566	peak_627	peak_764	peak_791	peak_928
SeqBias: polyC-repeat	0.0001	2004	peak_10	peak_1016	peak_1026	peak_1032	peak_1037	peak_1040	peak_1043	peak_1061	peak_1076	peak_1082	peak_1096	peak_1097	peak_1098	peak_11	peak_1129	peak_1137	peak_1154	peak_1160	peak_1163	peak_1174	peak_1181	peak_1182	peak_119	peak_1196	peak_1204	peak_1208	peak_1211	peak_1227	peak_1237	peak_1248	peak_1260	peak_1271	peak_1274	peak_1276	peak_129	peak_1291	peak_130	peak_1313	peak_1314	peak_1321	peak_1331	peak_1354	peak_1355	peak_1359	peak_1366	peak_1369	peak_1379
SeqBias: GA-repeat	0.0001	1571	peak_10	peak_1011	peak_1016	peak_1019	peak_1026	peak_1027	peak_1032	peak_1037	peak_1043	peak_1076	peak_1082	peak_1096	peak_1097	peak_11	peak_112	peak_1127	peak_1129	peak_1137	peak_114	peak_1142	peak_1151	peak_1160	peak_117	peak_1174	peak_1182	peak_119	peak_1192	peak_1196	peak_1203	peak_1204	peak_1208	peak_1213	peak_1223	peak_1227	peak_1257	peak_1258	peak_1260	peak_1265	peak_1272	peak_1274	peak_1276	peak_1289	peak_129	peak_1291	peak_1299	peak_130	peak_1314
HIF-1a(bHLH)/MCF7-HIF1a-ChIP-Seq(GSE28352)/Homer	0.0001	137	peak_1011	peak_1000	peak_1002	peak_1003	peak_1005	peak_1007	peak_1009	peak_1011	peak_1015	peak_1016	peak_1017	peak_1019	peak_102	peak_1020	peak_1027	peak_1028	peak_1029	peak_1032	peak_1037	peak_1038	peak_1039	peak_1046	peak_1047	peak_1049	peak_105	peak_1053	peak_1054	peak_1059	peak_1063	peak_1065	peak_1071	peak_1076	peak_1078	peak_1080	peak_1082	peak_1083	peak_1084	peak_1087	peak_1088	peak_109	peak_1090	peak_1093	peak_1096	peak_1102	peak_1104	peak_1105	peak_1107
NFY(CCAAT)/Promoter/Homer	0.0001	354	peak_1011	peak_1006	peak_1011	peak_1013	peak_1014	peak_1016	peak_1017	peak_1026	peak_1027	peak_1032	peak_1037	peak_1040	peak_1043	peak_1049	peak_1055	peak_1058	peak_1071	peak_1074	peak_1076	peak_1078	peak_1080	peak_1082	peak_1084	peak_1089	peak_1093	peak_1094	peak_1096	peak_1097	peak_1098	peak_1099	peak_11	peak_1119	peak_112	peak_1120	peak_1129	peak_1133	peak_1137	peak_114	peak_1140	peak_1142	peak_1145	peak_1151	peak_1153	peak_1154	peak_1160	peak_1161	peak_1163
Myf5(bHLH)/GM-Myf5-ChIP-Seq(GSE24852)/Homer	0.0001	109	peak_1003	peak_1003	peak_1005	peak_1006	peak_1007	peak_1009	peak_1013	peak_1016	peak_1018	peak_102	peak_1022	peak_1026	peak_1031	peak_1032	peak_1033	peak_1036	peak_1038	peak_1039	peak_1043	peak_1046	peak_1047	peak_105	peak_1050	peak_1051	peak_1054	peak_1056	peak_1061	peak_1062	peak_1065	peak_107	peak_1070	peak_1073	peak_1074	peak_1076	peak_108	peak_1080	peak_1081	peak_1082	peak_1083	peak_1084	peak_1088	peak_109	peak_1093	peak_1096	peak_1097	peak_1102	peak_1104
Ap4(bHLH)/AML-Tfap4-ChIP-Seq(GSE45738)/Homer	0.0001	161	peak_1003	peak_1014	peak_1015	peak_102	peak_1026	peak_1032	peak_1040	peak_1043	peak_105	peak_1051	peak_1059	peak_1060	peak_1064	peak_1067	peak_107	peak_1074	peak_1087	peak_109	peak_11	peak_1103	peak_1104	peak_1113	peak_1117	peak_1127	peak_1136	peak_1140	peak_1145	peak_1152	peak_1154	peak_1160	peak_1161	peak_1169	peak_1171	peak_1172	peak_1177	peak_1185	peak_1186	peak_1189	peak_1207	peak_1208	peak_1216	peak_1220	peak_1225	peak_1226	peak_1247	peak_1248	peak_1257
Nkx6.1(Homeobox)/Islet-Nkx6.1-ChIP-Seq(GSE40975)/Homer	0.0001	978	peak_10	peak_1019	peak_1029	peak_1037	peak_1043	peak_1058	peak_1064	peak_1069	peak_1082	peak_1091	peak_1104	peak_1105	peak_1108	peak_1109	peak_1110	peak_1120	peak_1122	peak_1125	peak_1132	peak_1133	peak_115	peak_1151	peak_116	peak_1161	peak_117	peak_1171	peak_1192	peak_1198	peak_12	peak_1203	peak_1219	peak_1222	peak_1223	peak_1224	peak_1227	peak_1228	peak_1232	peak_1236	peak_1239	peak_1241	peak_1244	peak_1250	peak_1265	peak_1285	peak_1286	peak_1290	peak_1291
AMYB(HTH)/Testes-AMYB-ChIP-Seq(GSE44588)/Homer	0.0001	480	peak_1003	peak_1011	peak_1012	peak_1013	peak_1015	peak_1016	peak_1030	peak_1032	peak_1036	peak_1038	peak_1040	peak_1041	peak_1043	peak_1049	peak_1050	peak_1052	peak_1054	peak_1056	peak_1057	peak_1060	peak_1062	peak_1080	peak_1084	peak_1085	peak_1087	peak_1089	peak_1102	peak_1104	peak_1105	peak_1110	peak_1112	peak_112	peak_1120	peak_1121	peak_1123	peak_1129	peak_1130	peak_1132	peak_1133	peak_1136	peak_1145	peak_116	peak_1160	peak_1163	peak_1169	peak_1180	peak_1181
NFAT(RHD)/Jurkat-NFATC1-ChIP-Seq(Jolma_et_al.)/Homer	0.0001	392	peak_1000	peak_100	peak_1004	peak_1006	peak_1011	peak_1014	peak_1016	peak_1017	peak_1026	peak_1027	peak_1032	peak_1037	peak_1040	peak_1043	peak_1049	peak_1055	peak_1056	peak_1058	peak_1061	peak_107	peak_1071	peak_1072	peak_1073	peak_1074	peak_1076	peak_1078	peak_1080	peak_1082	peak_1084	peak_1089	peak_1093	peak_1096	peak_1097	peak_1098	peak_1099	peak_11	peak_1119	peak_112	peak_1120	peak_1129	peak_113	peak_1133	peak_1137	peak_114	peak_1142	peak_1145	peak_1151
Foxo1(Forkhead)/RAW-Foxo1-ChIP-Seq(Fan_et_al.)/Homer	0.0001	417	peak_1000	peak_100	peak_1001	peak_1003	peak_1006	peak_1007	peak_1008	peak_1009	peak_1011	peak_1013	peak_1014	peak_1016	peak_1018	peak_1019	peak_102	peak_1020	peak_1021	peak_1022	peak_1027	peak_1028	peak_1029	peak_1030	peak_1031	peak_1032	peak_1034	peak_1035	peak_1036	peak_1037	peak_1040	peak_1042	peak_1043	peak_1045	peak_105	peak_1050	peak_1051	peak_1054	peak_1055	peak_1060	peak_1067	peak_1070	peak_1071	peak_1072	peak_1073	peak_1074	peak_1075	peak_1076	peak_1077
Ascl1(bHLH)/NeuralTubes-Ascl1-ChIP-Seq(GSE55840)/Homer	0.0001	222	peak_1003	peak_1004	peak_101	peak_1011	peak_1014	peak_1016	peak_1026	peak_1027	peak_1032	peak_1037	peak_1040	peak_1043	peak_1046	peak_1055	peak_1058	peak_1061	peak_107	peak_1070	peak_1071	peak_1072	peak_1073	peak_1074	peak_1076	peak_1078	peak_1082	peak_1089	peak_1096	peak_1097	peak_1098	peak_11	peak_1108	peak_1119	peak_112	peak_1120	peak_1129	peak_1137	peak_1142	peak_1145	peak_1151	peak_1153	peak_1154	peak_1163	peak_1166	peak_1170	peak_1172	peak_1173	peak_1174
STAT4(Stat)/CD4-Stat4-ChIP-Seq(GSE22104)/Homer	0.001	297	peak_1000	peak_1010	peak_1015	peak_1022	peak_1031	peak_1041	peak_1049	peak_1054	peak_1068	peak_1089	peak_1092	peak_110	peak_1105	peak_1109	peak_1119	peak_1136	peak_1144	peak_1145	peak_1146	peak_1151	peak_117	peak_1172	peak_1176	peak_1193	peak_1200	peak_122	peak_1232	peak_1243	peak_1267	peak_1274	peak_1279	peak_129	peak_1319	peak_132	peak_1326	peak_1328	peak_1334	peak_134	peak_1344	peak_1355	peak_1356	peak_1358	peak_1365	peak_137	peak_1394	peak_1408	peak_1414
SeqBias: A/T bias	0.001	1956	peak_1	peak_10	peak_100	peak_1000	peak_1001	peak_1002	peak_1003	peak_1005	peak_1006	peak_1007	peak_1008	peak_1009	peak_101	peak_1010	peak_1011	peak_1013	peak_1014	peak_1015	peak_1016	peak_1017	peak_1018	peak_1019	peak_102	peak_1020	peak_1021	peak_1022	peak_1025	peak_1026	peak_1027	peak_1028	peak_1029	peak_103	peak_1030	peak_1031	peak_1032	peak_1033	peak_1034	peak_1035	peak_1036	peak_1037	peak_1038	peak_1039	peak_104	peak_1040	peak_1041	peak_1042	peak_1043
STAT6(Stat)/Macrophage-Stat6-ChIP-Seq(GSE38377)/Homer	0.001	193	peak_1000	peak_1004	peak_1006	peak_1008	peak_101	peak_1010	peak_1011	peak_1014	peak_1015	peak_1017	peak_1018	peak_102	peak_1021	peak_1024	peak_1025	peak_1026	peak_1027	peak_103	peak_1032	peak_1034	peak_1035	peak_1039	peak_1040	peak_1043	peak_1044	peak_1045	peak_1048	peak_1049	peak_1051	peak_1052	peak_1054	peak_1055	peak_1057	peak_1058	peak_1060	peak_1062	peak_1067	peak_1068	peak_1069	peak_1071	peak_1074	peak_1076	peak_1078	peak_1079	peak_108	peak_1080	peak_1082
EGL-5(Homeobox)/cElegans-L3-EGL5-ChIP-Seq(modEncode)/Homer	0.001	671	peak_1001	peak_101	peak_1011	peak_1013	peak_1014	peak_1019	peak_1029	peak_1030	peak_1037	peak_1038	peak_1041	peak_1043	peak_1049	peak_1063	peak_1069	peak_1074	peak_1080	peak_1082	peak_1083	peak_1086	peak_1087	peak_1090	peak_1093	peak_1096	peak_1102	peak_1109	peak_1122	peak_1127	peak_1130	peak_1131	peak_1132	peak_1133	peak_1142	peak_1147	peak_1151	peak_1154	peak_116	peak_1163	peak_1164	peak_1174	peak_1178	peak_1179	peak_1180	peak_1183	peak_119	peak_1191	peak_1196
E2A(bHLH),near_PU.1/Bcell-PU.1-ChIP-Seq(GSE21512)/Homer	0.001	220	peak_1004	peak_1004	peak_1011	peak_1012	peak_1016	peak_1017	peak_1020	peak_1026	peak_103	peak_1032	peak_1037	peak_1040	peak_1043	peak_1045	peak_105	peak_1056	peak_1061	peak_1062	peak_1069	peak_1070	peak_1071	peak_1074	peak_1076	peak_108	peak_1082	peak_1093	peak_1096	peak_1097	peak_1098	peak_11	peak_110	peak_1101	peak_1103	peak_1105	peak_1106	peak_1123	peak_1129	peak_1135	peak_1137	peak_1139	peak_1142	peak_1151	peak_1152	peak_1154	peak_1155	peak_1160	peak_1161
KLF14(Zf)/HEK293-KLF14.GFP-ChIP-Seq(GSE58341)/Homer	0.001	322	peak_100	peak_1009	peak_1010	peak_1030	peak_1031	peak_1056	peak_1064	peak_1070	peak_1082	peak_1086	peak_1087	peak_1130	peak_1145	peak_1164	peak_1173	peak_1223	peak_1234	peak_126	peak_1274	peak_1285	peak_1289	peak_1292	peak_1342	peak_137	peak_1428	peak_1433	peak_1461	peak_1463	peak_1499	peak_1505	peak_1516	peak_1518	peak_158	peak_1604	peak_1620	peak_1643	peak_1662	peak_1725	peak_1738	peak_1741	peak_175	peak_1767	peak_1770	peak_1791	peak_1799	peak_1841	peak_1895
Lhx2(Homeobox)/HFSC-Lhx2-ChIP-Seq(GSE48068)/Homer	0.001	425	peak_100	peak_1002	peak_1009	peak_1010	peak_1018	peak_1019	peak_1020	peak_1025	peak_1028	peak_1030	peak_1031	peak_1032	peak_1044	peak_1047	peak_1049	peak_1050	peak_1056	peak_1057	peak_1062	peak_1064	peak_1070	peak_1082	peak_1086	peak_1087	peak_1089	peak_1102	peak_1105	peak_1109	peak_1122	peak_1129	peak_1130	peak_1137	peak_1145	peak_1153	peak_1156	peak_1164	peak_1173	peak_1184	peak_1213	peak_1216	peak_1220	peak_1221	peak_1223	peak_1232	peak_1234	peak_126	peak_1274
Tgif2(Homeobox)/mES-Tgif2-ChIP-Seq(GSE55404)/Homer	0.001	770	peak_1	peak_1001	peak_1003	peak_1004	peak_1005	peak_1007	peak_1008	peak_1009	peak_101	peak_1010	peak_1011	peak_1012	peak_1014	peak_1015	peak_1016	peak_1017	peak_1018	peak_1020	peak_1021	peak_1023	peak_1024	peak_1025	peak_1026	peak_1027	peak_1028	peak_103	peak_1030	peak_1032	peak_1034	peak_1035	peak_1036	peak_1037	peak_1039	peak_1040	peak_1042	peak_1043	peak_1044	peak_1045	peak_1046	peak_1048	peak_1049	peak_1051	peak_1052	peak_1054	peak_1055	peak_1058	peak_106
E-box/Drosophila-Promoters/Homer	0.001	43	peak_1003	peak_1009	peak_1011	peak_1080	peak_109	peak_1174	peak_1179	peak_1197	peak_1199	peak_120	peak_1215	peak_1224	peak_1228	peak_124	peak_1288	peak_1293	peak_1306	peak_1308	peak_1336	peak_1341	peak_1353	peak_1355	peak_1357	peak_1395	peak_1409	peak_1421	peak_1426	peak_1428	peak_1441	peak_1449	peak_1461	peak_1463	peak_1470	peak_1479	peak_1507	peak_1534	peak_1549	peak_1554	peak_1559	peak_1562	peak_159	peak_1592	peak_1609	peak_1627	peak_1654	peak_1660	peak_1661
BMYB(HTH)/Hela-BMYB-ChIP-Seq(GSE27030)/Homer	0.001	503	peak_1003	peak_1031	peak_1054	peak_1072	peak_1076	peak_1083	peak_1084	peak_1085	peak_1093	peak_1104	peak_1111	peak_1113	peak_1118	peak_112	peak_1126	peak_1154	peak_1161	peak_1163	peak_1164	peak_1168	peak_1172	peak_1174	peak_1183	peak_119	peak_120	peak_1204	peak_1211	peak_1215	peak_1216	peak_1228	peak_1231	peak_1237	peak_1239	peak_1264	peak_127	peak_1279	peak_1288	peak_1326	peak_1338	peak_1350	peak_1354	peak_1355	peak_1357	peak_1394	peak_140	peak_1415	peak_143
HOXA9(Homeobox)/HSC-Hoxa9-ChIP-Seq(GSE33509)/Homer	0.001	260	peak_1004	peak_1003	peak_1005	peak_1007	peak_1010	peak_1012	peak_1016	peak_1017	peak_102	peak_1020	peak_1025	peak_1026	peak_1029	peak_1031	peak_1037	peak_1040	peak_1041	peak_1042	peak_1045	peak_1046	peak_105	peak_1054	peak_1056	peak_1058	peak_1060	peak_1061	peak_1062	peak_1068	peak_1069	peak_1071	peak_1072	peak_1074	peak_1078	peak_108	peak_1081	peak_1082	peak_1090	peak_1091	peak_1092	peak_1093	peak_1094	peak_1099	peak_110	peak_1101	peak_1102	peak_1103	peak_1105
Mef2b(MADS)/HEK293-Mef2b.V5-ChIP-Seq(GSE67450)/Homer	0.001	347	peak_1000	peak_1015	peak_1031	peak_1041	peak_1049	peak_1054	peak_1068	peak_1092	peak_110	peak_1105	peak_1109	peak_1119	peak_1136	peak_1144	peak_1146	peak_1151	peak_117	peak_1172	peak_1176	peak_1193	peak_1200	peak_122	peak_1236	peak_1243	peak_1267	peak_1279	peak_1282	peak_129	peak_131	peak_1317	peak_1319	peak_132	peak_1326	peak_1328	peak_1334	peak_134	peak_1344	peak_1355	peak_1356	peak_1358	peak_1363	peak_1365	peak_137	peak_1379	peak_1394	peak_1408	peak_1409
Hoxc9(Homeobox)/Ainv15-Hoxc9-ChIP-Seq(GSE21812)/Homer	0.001	213	peak_1004	peak_1006	peak_1007	peak_1011	peak_1013	peak_1014	peak_1016	peak_1017	peak_1026	peak_1027	peak_1032	peak_1037	peak_1040	peak_1043	peak_1055	peak_1061	peak_1071	peak_1073	peak_1074	peak_1076	peak_1078	peak_108	peak_1082	peak_1089	peak_1093	peak_1096	peak_1097	peak_1098	peak_1099	peak_11	peak_110	peak_1119	peak_112	peak_1120	peak_1129	peak_113	peak_1131	peak_1136	peak_1137	peak_1138	peak_114	peak_1142	peak_1151	peak_1153	peak_1154	peak_1155	peak_1160
Lhx3(Homeobox)/Neuron-Lhx3-ChIP-Seq(GSE31456)/Homer	0.001	661	peak_10	peak_1010	peak_1056	peak_1064	peak_1070	peak_1086	peak_1087	peak_1089	peak_1122	peak_1130	peak_1145	peak_1164	peak_1173	peak_1184	peak_1232	peak_1274	peak_1285	peak_1289	peak_1342	peak_137	peak_1428	peak_1461	peak_1476	peak_1499	peak_1500	peak_1505	peak_1518	peak_158	peak_1604	peak_1620	peak_1643	peak_1703	peak_1704	peak_1716	peak_1725	peak_175	peak_1767	peak_1770	peak_1799	peak_183	peak_1872	peak_1895	peak_1918	peak_1927	peak_1929	peak_1937	peak_1982
KLF10(Zf)/HEK293-KLF10.GFP-ChIP-Seq(GSE58341)/Homer	0.01	114	peak_100	peak_1010	peak_1018	peak_1019	peak_1025	peak_1030	peak_1031	peak_1056	peak_1070	peak_1082	peak_1086	peak_1087	peak_1102	peak_1130	peak_1145	peak_1156	peak_1173	peak_1213	peak_1216	peak_1220	peak_1223	peak_1232	peak_1234	peak_126	peak_1274	peak_1277	peak_1285	peak_1289	peak_1292	peak_1342	peak_1365	peak_1368	peak_137	peak_1402	peak_1426	peak_1428	peak_1433	peak_1461	peak_1482	peak_1499	peak_1503	peak_1505	peak_1516	peak_1518	peak_1519	peak_1547	peak_158
Lhx1(Homeobox)/EmbryoCarcinoma-Lhx1-ChIP-Seq(GSE70957)/Homer	0.01	464	peak_100	peak_100	peak_1000	peak_1004	peak_1005	peak_1010	peak_1016	peak_1017	peak_1021	peak_1026	peak_1028	peak_103	peak_1035	peak_1036	peak_1037	peak_1038	peak_1045	peak_105	peak_1053	peak_1054	peak_1057	peak_1058	peak_1062	peak_1065	peak_1068	peak_107	peak_1071	peak_1072	peak_1073	peak_1074	peak_1077	peak_1078	peak_1079	peak_108	peak_1080	peak_1089	peak_1096	peak_1103	peak_1105	peak_1107	peak_1109	peak_1112	peak_1119	peak_1121	peak_1126	peak_1127	peak_1136
FOXA1(Forkhead)/MCF7-FOXA1-ChIP-Seq(GSE26831)/Homer	0.01	284	peak_1000	peak_1015	peak_1018	peak_1027	peak_1032	peak_1036	peak_1037	peak_1040	peak_1045	peak_1048	peak_1054	peak_1068	peak_1078	peak_1079	peak_108	peak_1081	peak_1083	peak_109	peak_1090	peak_1098	peak_1107	peak_1142	peak_1156	peak_1171	peak_1172	peak_1188	peak_1189	peak_12	peak_1203	peak_1214	peak_122	peak_1220	peak_1225	peak_1229	peak_1232	peak_1235	peak_1248	peak_125	peak_1260	peak_129	peak_1306	peak_1334	peak_1345	peak_1348	peak_1360	peak_1366	peak_1373
MafA(bZIP)/Islet-MafA-ChIP-Seq(GSE30298)/Homer	0.01	134	peak_1016	peak_1012	peak_1016	peak_1020	peak_1040	peak_1045	peak_1062	peak_1074	peak_108	peak_1103	peak_1192	peak_1200	peak_1211	peak_1220	peak_1242	peak_1244	peak_1250	peak_1263	peak_1271	peak_1280	peak_132	peak_1359	peak_1361	peak_1366	peak_1387	peak_139	peak_1402	peak_1407	peak_1446	peak_1471	peak_1477	peak_1522	peak_1532	peak_1543	peak_1568	peak_1613	peak_1620	peak_1663	peak_1670	peak_171	peak_1715	peak_1723	peak_1740	peak_1744	peak_1760	peak_177	peak_1774
RLR1?/SacCer-Promoters/Homer	0.01	398	peak_1001	peak_1005	peak_1014	peak_1016	peak_102	peak_1036	peak_105	peak_1059	peak_1060	peak_1071	peak_1082	peak_109	peak_1093	peak_1096	peak_11	peak_114	peak_1155	peak_1156	peak_1175	peak_1179	peak_1190	peak_1213	peak_1224	peak_1229	peak_1235	peak_1249	peak_1251	peak_1266	peak_1268	peak_127	peak_1270	peak_1293	peak_1296	peak_130	peak_1302	peak_1303	peak_1304	peak_1305	peak_1306	peak_131	peak_1312	peak_1326	peak_1331	peak_1333	peak_134	peak_1350	peak_1356
Cdx2(Homeobox)/mES-Cdx2-ChIP-Seq(GSE14586)/Homer	0.01	304	peak_1002	peak_100	peak_1000	peak_1001	peak_1003	peak_1004	peak_1005	peak_1006	peak_1007	peak_1008	peak_1009	peak_101	peak_1010	peak_1011	peak_1012	peak_1013	peak_1014	peak_1015	peak_1016	peak_1017	peak_1018	peak_1019	peak_102	peak_1020	peak_1021	peak_1022	peak_1023	peak_1024	peak_1025	peak_1026	peak_1027	peak_1028	peak_1029	peak_103	peak_1030	peak_1031	peak_1032	peak_1033	peak_1034	peak_1035	peak_1036	peak_1037	peak_1038	peak_1039	peak_104	peak_1040	peak_1041
Stat3(Stat)/mES-Stat3-ChIP-Seq(GSE11431)/Homer	0.01	125	peak_1008	peak_1020	peak_1037	peak_1056	peak_1062	peak_1069	peak_108	peak_1080	peak_1093	peak_1105	peak_1139	peak_1161	peak_1200	peak_1203	peak_1206	peak_1208	peak_1225	peak_1244	peak_1263	peak_1271	peak_1280	peak_1289	peak_132	peak_1354	peak_1374	peak_1387	peak_139	peak_1402	peak_1418	peak_1430	peak_1481	peak_1522	peak_1532	peak_1543	peak_1547	peak_1591	peak_1653	peak_1663	peak_1668	peak_175	peak_1786	peak_179	peak_1850	peak_1875	peak_1897	peak_1948	peak_1955
ZNF675(Zf)/HEK293-ZNF675.GFP-ChIP-Seq(GSE58341)/Homer	0.01	60	peak_1027	peak_1011	peak_1016	peak_1017	peak_1026	peak_1027	peak_1032	peak_1037	peak_1040	peak_1043	peak_1061	peak_1071	peak_1076	peak_1078	peak_1082	peak_1096	peak_1097	peak_1098	peak_11	peak_1106	peak_1109	peak_112	peak_1120	peak_1129	peak_1131	peak_1137	peak_114	peak_1142	peak_1151	peak_1153	peak_1154	peak_1160	peak_1163	peak_1166	peak_117	peak_1172	peak_1173	peak_1174	peak_1176	peak_1181	peak_1182	peak_119	peak_1192	peak_1195	peak_1196	peak_1203	peak_1204
STAT6(Stat)/CD4-Stat6-ChIP-Seq(GSE22104)/Homer	0.01	195	peak_1010	peak_1005	peak_1009	peak_1016	peak_1017	peak_1020	peak_1022	peak_1027	peak_1029	peak_1031	peak_1037	peak_1046	peak_1049	peak_1051	peak_1060	peak_1063	peak_1064	peak_1073	peak_1077	peak_1082	peak_1083	peak_1090	peak_1096	peak_11	peak_1105	peak_1113	peak_1115	peak_1119	peak_1123	peak_1124	peak_1125	peak_1126	peak_1130	peak_1131	peak_1132	peak_114	peak_1142	peak_1144	peak_1146	peak_1150	peak_1151	peak_1154	peak_1157	peak_116	peak_1161	peak_1167	peak_1171
Arnt:Ahr(bHLH)/MCF7-Arnt-ChIP-Seq(Lo_et_al.)/Homer	0.01	238	peak_100	peak_100	peak_1000	peak_1001	peak_1002	peak_1003	peak_1005	peak_1007	peak_1008	peak_1009	peak_101	peak_1010	peak_1011	peak_1013	peak_1014	peak_1015	peak_1016	peak_1018	peak_1019	peak_1020	peak_1021	peak_1022	peak_1025	peak_1027	peak_1028	peak_1029	peak_103	peak_1031	peak_1033	peak_1035	peak_1036	peak_1037	peak_1038	peak_1040	peak_1041	peak_1043	peak_1044	peak_1045	peak_1046	peak_1048	peak_1049	peak_105	peak_1050	peak_1051	peak_1052	peak_1054	peak_1056
Stat3+il21(Stat)/CD4-Stat3-ChIP-Seq(GSE19198)/Homer	0.01	168	peak_1002	peak_1041	peak_1070	peak_1092	peak_1116	peak_1123	peak_1132	peak_1151	peak_1209	peak_1221	peak_125	peak_1268	peak_1312	peak_1317	peak_1320	peak_1434	peak_1506	peak_151	peak_1523	peak_1537	peak_158	peak_1586	peak_1600	peak_1704	peak_1774	peak_1785	peak_1817	peak_1869	peak_1896	peak_1927	peak_1945	peak_196	peak_1995	peak_2003	peak_2009	peak_3	peak_311	peak_321	peak_323	peak_389	peak_399	peak_448	peak_47	peak_471	peak_478	peak_518	peak_564
Smad4(MAD)/ESC-SMAD4-ChIP-Seq(GSE29422)/Homer	0.01	287	peak_1014	peak_1008	peak_101	peak_1010	peak_1016	peak_1019	peak_1040	peak_1047	peak_1062	peak_1065	peak_1069	peak_1070	peak_1080	peak_1083	peak_1102	peak_1105	peak_1127	peak_1144	peak_1151	peak_1156	peak_116	peak_1174	peak_1178	peak_1185	peak_1186	peak_1193	peak_1194	peak_1209	peak_1215	peak_1216	peak_1219	peak_1228	peak_1233	peak_1255	peak_1256	peak_1260	peak_1266	peak_1274	peak_1279	peak_1281	peak_1282	peak_1284	peak_130	peak_1301	peak_1309	peak_1312	peak_1313
PHA-4(Forkhead)/cElegans-Embryos-PHA4-ChIP-Seq(modEncode)/Homer	0.01	766	peak_1002	peak_1071	peak_1087	peak_1131	peak_1136	peak_1167	peak_130	peak_1324	peak_1347	peak_1350	peak_1353	peak_138	peak_1381	peak_1389	peak_1400	peak_1428	peak_149	peak_1555	peak_1560	peak_1583	peak_1586	peak_1610	peak_1613	peak_162	peak_1665	peak_168	peak_1725	peak_1746	peak_1772	peak_1786	peak_1839	peak_1860	peak_1905	peak_1914	peak_1969	peak_1997	peak_2015	peak_208	peak_217	peak_245	peak_253	peak_254	peak_259	peak_298	peak_307	peak_320	peak_329
Klf9(Zf)/GBM-Klf9-ChIP-Seq(GSE62211)/Homer	0.01	54	peak_1034	peak_1001	peak_1016	peak_1017	peak_1021	peak_1022	peak_1029	peak_1038	peak_1039	peak_1047	peak_1051	peak_1054	peak_1056	peak_1063	peak_1068	peak_1070	peak_1075	peak_1099	peak_1126	peak_1129	peak_1130	peak_1138	peak_1139	peak_1144	peak_1146	peak_1151	peak_1153	peak_1154	peak_1170	peak_1171	peak_1175	peak_1191	peak_1192	peak_1193	peak_1203	peak_1210	peak_1213	peak_1218	peak_1226	peak_1237	peak_1240	peak_1243	peak_1266	peak_1270	peak_1272	peak_1289	peak_129
Tbx5(T-box)/HL1-Tbx5.biotin-ChIP-Seq(GSE21529)/Homer	0.01	712	peak_10	peak_1137	peak_1145	peak_1163	peak_1174	peak_1182	peak_1195	peak_1199	peak_1214	peak_1254	peak_1265	peak_1288	peak_129	peak_1295	peak_1300	peak_1317	peak_1358	peak_1366	peak_1369	peak_1375	peak_1402	peak_1416	peak_1449	peak_1477	peak_1539	peak_1540	peak_1568	peak_1597	peak_161	peak_1610	peak_1704	peak_1707	peak_1716	peak_1723	peak_1735	peak_1740	peak_1778	peak_1797	peak_1802	peak_1867	peak_1875	peak_1876	peak_1877	peak_1883	peak_1885	peak_1899	peak_1913
STAT1(Stat)/HelaS3-STAT1-ChIP-Seq(GSE12782)/Homer	0.01	109	peak_1002	peak_1068	peak_1081	peak_1091	peak_1098	peak_1101	peak_1102	peak_1143	peak_1156	peak_1167	peak_1179	peak_1274	peak_1284	peak_1333	peak_1348	peak_1371	peak_1384	peak_1396	peak_1410	peak_1420	peak_1447	peak_148	peak_1490	peak_1493	peak_1539	peak_1543	peak_156	peak_1657	peak_1693	peak_1731	peak_1774	peak_180	peak_184	peak_1915	peak_1924	peak_1943	peak_1944	peak_1967	peak_201	peak_2013	peak_2014	peak_2025	peak_262	peak_277	peak_293	peak_300	peak_312
SCL(bHLH)/HPC7-Scl-ChIP-Seq(GSE13511)/Homer	0.01	716	peak_1000	peak_1025	peak_1027	peak_1051	peak_1083	peak_1092	peak_1102	peak_1137	peak_1170	peak_119	peak_1191	peak_1202	peak_1234	peak_1239	peak_125	peak_1275	peak_1285	peak_1295	peak_1301	peak_1304	peak_1305	peak_1306	peak_1309	peak_1317	peak_1339	peak_1347	peak_1385	peak_1390	peak_1393	peak_1406	peak_1408	peak_1433	peak_1465	peak_1481	peak_1496	peak_1520	peak_1523	peak_1530	peak_1549	peak_1568	peak_1578	peak_1586	peak_1587	peak_1646	peak_1658	peak_166	peak_168
Smad2(MAD)/ES-SMAD2-ChIP-Seq(GSE29422)/Homer	0.01	288	peak_1014	peak_1014	peak_1016	peak_1027	peak_1032	peak_1037	peak_1055	peak_1058	peak_1076	peak_1082	peak_1089	peak_1096	peak_1097	peak_11	peak_112	peak_1120	peak_114	peak_1142	peak_1151	peak_1163	peak_1172	peak_1186	peak_1192	peak_1203	peak_1208	peak_1227	peak_1254	peak_1260	peak_1265	peak_127	peak_1271	peak_1278	peak_1287	peak_1289	peak_1295	peak_130	peak_1314	peak_1317	peak_1330	peak_1331	peak_1339	peak_1341	peak_1351	peak_1354	peak_1382	peak_1383	peak_139
Phox2a(Homeobox)/Neuron-Phox2a-ChIP-Seq(GSE31456)/Homer	0.01	221	peak_100	peak_100	peak_1008	peak_1009	peak_1011	peak_1013	peak_1015	peak_1018	peak_1019	peak_1020	peak_1028	peak_1029	peak_1030	peak_1036	peak_1037	peak_1043	peak_1045	peak_1049	peak_1050	peak_1056	peak_1057	peak_1060	peak_1061	peak_1062	peak_1063	peak_1068	peak_1069	peak_107	peak_1074	peak_1075	peak_1077	peak_1078	peak_1081	peak_1082	peak_1086	peak_1087	peak_1088	peak_1091	peak_1095	peak_1096	peak_1097	peak_1099	peak_1100	peak_1102	peak_1105	peak_1108	peak_1109
STAT5(Stat)/mCD4+-Stat5-ChIP-Seq(GSE12346)/Homer	0.01	100	peak_1000	peak_1028	peak_1046	peak_1084	peak_1088	peak_1102	peak_1126	peak_1165	peak_1268	peak_1279	peak_1281	peak_1295	peak_131	peak_1350	peak_143	peak_1447	peak_1450	peak_1549	peak_1647	peak_1658	peak_1712	peak_1734	peak_1765	peak_1807	peak_1842	peak_1892	peak_1922	peak_1929	peak_1930	peak_1957	peak_1984	peak_1989	peak_1991	peak_2023	peak_226	peak_266	peak_291	peak_324	peak_341	peak_416	peak_441	peak_451	peak_491	peak_493	peak_516	peak_535	peak_59
Atf1(bZIP)/K562-ATF1-ChIP-Seq(GSE31477)/Homer	0.01	207	peak_1015	peak_100	peak_1000	peak_1001	peak_1002	peak_1003	peak_1005	peak_1007	peak_1009	peak_1013	peak_1015	peak_1016	peak_1017	peak_1018	peak_1019	peak_1020	peak_1021	peak_1022	peak_1026	peak_1027	peak_1029	peak_103	peak_1031	peak_1032	peak_1035	peak_1036	peak_1037	peak_1038	peak_1039	peak_1040	peak_1041	peak_1043	peak_1045	peak_1046	peak_1047	peak_1049	peak_1050	peak_1051	peak_1052	peak_1053	peak_1054	peak_1059	peak_1060	peak_1062	peak_1063	peak_1064	peak_1068
Tcf12(bHLH)/GM12878-Tcf12-ChIP-Seq(GSE32465)/Homer	0.01	112	peak_1003	peak_101	peak_1010	peak_1016	peak_1017	peak_1023	peak_1033	peak_1035	peak_1040	peak_1043	peak_1049	peak_1058	peak_1061	peak_1062	peak_107	peak_1074	peak_108	peak_1082	peak_1086	peak_1099	peak_110	peak_1113	peak_1136	peak_1139	peak_1147	peak_1149	peak_1151	peak_1170	peak_1175	peak_119	peak_1196	peak_121	peak_1216	peak_1224	peak_1225	peak_1228	peak_1238	peak_1242	peak_1244	peak_1248	peak_1255	peak_1257	peak_1259	peak_1264	peak_127	peak_1270	peak_1272
Pit1+1bp(Homeobox)/GCrat-Pit1-ChIP-Seq(GSE58009)/Homer	0.01	151	peak_1003	peak_1011	peak_1014	peak_1016	peak_1017	peak_1026	peak_1027	peak_1032	peak_1037	peak_1040	peak_1043	peak_1055	peak_1076	peak_1082	peak_1089	peak_1093	peak_1096	peak_1097	peak_1098	peak_1099	peak_11	peak_1119	peak_112	peak_1120	peak_1129	peak_1137	peak_114	peak_1142	peak_1151	peak_1153	peak_1160	peak_1163	peak_1166	peak_1172	peak_1174	peak_1177	peak_1182	peak_1192	peak_1203	peak_1204	peak_1208	peak_1213	peak_1220	peak_1223	peak_1224	peak_1227	peak_1237
FOXM1(Forkhead)/MCF7-FOXM1-ChIP-Seq(GSE72977)/Homer	0.01	282	peak_1000	peak_1015	peak_1022	peak_1027	peak_1029	peak_1036	peak_1037	peak_1040	peak_1045	peak_1047	peak_1048	peak_1053	peak_1068	peak_1074	peak_1078	peak_1079	peak_108	peak_1090	peak_1098	peak_1107	peak_113	peak_1132	peak_1142	peak_1152	peak_1156	peak_1171	peak_1172	peak_1188	peak_1196	peak_12	peak_1203	peak_122	peak_1220	peak_1225	peak_1227	peak_1229	peak_1232	peak_125	peak_1260	peak_129	peak_1290	peak_1291	peak_1306	peak_1334	peak_1345	peak_1348	peak_135
HIF2a(bHLH)/785_O-HIF2a-ChIP-Seq(GSE34871)/Homer	0.01	148	peak_1011	peak_1030	peak_1031	peak_1056	peak_1070	peak_1086	peak_1087	peak_1129	peak_1130	peak_1145	peak_1156	peak_1164	peak_1173	peak_1213	peak_1223	peak_1234	peak_1285	peak_1289	peak_13	peak_1304	peak_1336	peak_1342	peak_137	peak_1402	peak_1451	peak_1461	peak_1499	peak_1505	peak_1519	peak_1543	peak_158	peak_1587	peak_1604	peak_1620	peak_1643	peak_165	peak_1677	peak_1688	peak_1695	peak_1715	peak_1725	peak_1735	peak_175	peak_1767	peak_1770	peak_1784	peak_1792
Mouse_Recombination_Hotspot(Zf)/Testis-DMC1-ChIP-Seq(GSE24438)/Homer	0.01	21	peak_1247	peak_10	peak_1000	peak_1003	peak_1008	peak_1009	peak_1011	peak_1012	peak_1016	peak_1017	peak_1018	peak_1021	peak_1022	peak_1027	peak_1028	peak_1029	peak_103	peak_1032	peak_1033	peak_1036	peak_1037	peak_1038	peak_1040	peak_1041	peak_1046	peak_1048	peak_1051	peak_1054	peak_1055	peak_1056	peak_1057	peak_1059	peak_1063	peak_1070	peak_1071	peak_1072	peak_1074	peak_1075	peak_1076	peak_1077	peak_1078	peak_1085	peak_1087	peak_1092	peak_1093	peak_1095	peak_1098
Unknown4/Drosophila-Promoters/Homer	0.01	55	peak_1005	peak_1014	peak_1026	peak_1027	peak_1032	peak_1040	peak_1043	peak_1061	peak_1071	peak_1082	peak_1097	peak_1098	peak_1099	peak_112	peak_1120	peak_1137	peak_114	peak_1142	peak_1151	peak_1153	peak_1166	peak_1172	peak_1173	peak_1176	peak_1181	peak_1192	peak_1196	peak_1203	peak_1204	peak_1208	peak_1211	peak_1223	peak_1226	peak_1248	peak_1254	peak_1258	peak_1260	peak_1265	peak_1276	peak_1287	peak_1289	peak_129	peak_1291	peak_1295	peak_1317	peak_1330	peak_1331
ZNF711(Zf)/SHSY5Y-ZNF711-ChIP-Seq(GSE20673)/Homer	0.01	285	peak_1005	peak_1011	peak_1016	peak_1017	peak_1026	peak_1032	peak_1037	peak_1040	peak_1043	peak_1049	peak_1061	peak_1071	peak_1076	peak_1080	peak_1082	peak_1084	peak_1094	peak_1096	peak_1097	peak_1098	peak_11	peak_1119	peak_1129	peak_1133	peak_1137	peak_1151	peak_1154	peak_1160	peak_1163	peak_1166	peak_1173	peak_1174	peak_1181	peak_1182	peak_1189	peak_119	peak_1190	peak_1196	peak_1200	peak_1204	peak_1208	peak_1211	peak_1213	peak_1216	peak_1223	peak_1226	peak_1227
[truncated: 1,957 more columns]

## Sheet: Supplementary Table S5
Supplementary Table S5. VvHSFA2 combined motif prediction
Motif_Name	P-value	Num	Peak_name
HRE(HSF)/Striatum-HSF1-ChIP-Seq(GSE38000)/Homer	1e-13	58	peak_102	peak_104	peak_106	peak_140	peak_148	peak_15	peak_153	peak_154	peak_155	peak_158	peak_164	peak_167	peak_170	peak_182	peak_21	peak_211	peak_219	peak_227	peak_229	peak_232	peak_233	peak_235	peak_248	peak_251	peak_252	peak_261	peak_268	peak_271	peak_272	peak_283	peak_287	peak_304	peak_322	peak_329	peak_331	peak_35	peak_351	peak_37	peak_381	peak_39	peak_4	peak_431	peak_440	peak_47	peak_5	peak_518	peak_532
HRE(HSF)/HepG2-HSF1-ChIP-Seq(GSE31477)/Homer	1e-11	38	peak_102	peak_101	peak_104	peak_106	peak_107	peak_109	peak_110	peak_112	peak_113	peak_114	peak_115	peak_116	peak_117	peak_118	peak_120	peak_122	peak_124	peak_126	peak_127	peak_128	peak_129	peak_131	peak_132	peak_133	peak_134	peak_138	peak_140	peak_141	peak_143	peak_144	peak_146	peak_148	peak_149	peak_151	peak_153	peak_154	peak_155	peak_157	peak_158	peak_159	peak_16	peak_161	peak_163	peak_164	peak_166	peak_168	peak_169
HNF6(Homeobox)/Liver-Hnf6-ChIP-Seq(ERP000394)/Homer	1e-05	242	peak_107	peak_107	peak_135	peak_146	peak_162	peak_166	peak_168	peak_177	peak_288	peak_301	peak_342	peak_343	peak_364	peak_368	peak_37	peak_392	peak_394	peak_399	peak_421	peak_436	peak_44	peak_440	peak_452	peak_453	peak_487	peak_493	peak_506	peak_518	peak_523	peak_532	peak_543	peak_546	peak_552	peak_576	peak_591	peak_599	peak_612	peak_617	peak_62	peak_79	peak_97
SeqBias: GA-repeat	0.0001	517	peak_1	peak_105	peak_106	peak_107	peak_109	peak_117	peak_120	peak_125	peak_129	peak_131	peak_134	peak_137	peak_141	peak_144	peak_147	peak_149	peak_15	peak_151	peak_155	peak_157	peak_158	peak_164	peak_165	peak_166	peak_168	peak_170	peak_173	peak_174	peak_176	peak_177	peak_179	peak_185	peak_189	peak_190	peak_194	peak_198	peak_202	peak_21	peak_213	peak_216	peak_231	peak_232	peak_235	peak_236	peak_244	peak_245	peak_249
REB1/SacCer-Promoters/Homer	0.001	48	peak_100	peak_106	peak_107	peak_13	peak_140	peak_148	peak_153	peak_154	peak_158	peak_167	peak_170	peak_182	peak_21	peak_211	peak_219	peak_227	peak_229	peak_232	peak_233	peak_251	peak_256	peak_261	peak_268	peak_271	peak_272	peak_287	peak_322	peak_37	peak_387	peak_4	peak_431	peak_490	peak_5	peak_501	peak_551	peak_60	peak_614	peak_94
Pitx1(Homeobox)/Chicken-Pitx1-ChIP-Seq(GSE38910)/Homer	0.001	461	peak_100	peak_105	peak_106	peak_112	peak_117	peak_120	peak_121	peak_127	peak_133	peak_134	peak_135	peak_14	peak_140	peak_143	peak_148	peak_149	peak_16	peak_160	peak_161	peak_165	peak_170	peak_173	peak_175	peak_176	peak_180	peak_184	peak_186	peak_190	peak_196	peak_198	peak_2	peak_20	peak_200	peak_202	peak_205	peak_209	peak_21	peak_211	peak_217	peak_218	peak_227	peak_232	peak_235	peak_236	peak_251	peak_252	peak_256
HOXD13(Homeobox)/Chicken-Hoxd13-ChIP-Seq(GSE38910)/Homer	0.001	222	peak_102	peak_108	peak_115	peak_117	peak_118	peak_119	peak_122	peak_134	peak_135	peak_137	peak_144	peak_146	peak_148	peak_150	peak_151	peak_16	peak_160	peak_168	peak_170	peak_172	peak_177	peak_179	peak_180	peak_182	peak_187	peak_188	peak_190	peak_193	peak_194	peak_195	peak_201	peak_202	peak_213	peak_214	peak_216	peak_22	peak_220	peak_221	peak_222	peak_224	peak_23	peak_235	peak_236	peak_240	peak_246	peak_25	peak_254
SeqBias: A/T bias	0.001	616	peak_1	peak_107	peak_11	peak_110	peak_113	peak_120	peak_130	peak_151	peak_173	peak_196	peak_197	peak_212	peak_239	peak_247	peak_261	peak_282	peak_293	peak_304	peak_308	peak_343	peak_345	peak_351	peak_352	peak_360	peak_364	peak_380	peak_393	peak_395	peak_398	peak_402	peak_404	peak_406	peak_407	peak_410	peak_424	peak_426	peak_427	peak_430	peak_432	peak_438	peak_440	peak_453	peak_457	peak_46	peak_464	peak_472	peak_474
SeqBias: CG bias	0.01	475	peak_1	peak_10	peak_101	peak_104	peak_106	peak_107	peak_109	peak_110	peak_111	peak_112	peak_113	peak_114	peak_115	peak_116	peak_117	peak_118	peak_119	peak_120	peak_122	peak_124	peak_125	peak_126	peak_127	peak_128	peak_129	peak_13	peak_130	peak_131	peak_132	peak_133	peak_134	peak_136	peak_138	peak_139	peak_141	peak_143	peak_144	peak_145	peak_146	peak_148	peak_149	peak_151	peak_152	peak_153	peak_154	peak_155	peak_157
NFY(CCAAT)/Promoter/Homer	0.01	185	peak_105	peak_123	peak_158	peak_170	peak_189	peak_205	peak_219	peak_220	peak_225	peak_243	peak_256	peak_258	peak_292	peak_324	peak_350	peak_353	peak_364	peak_369	peak_370	peak_381	peak_409	peak_420	peak_450	peak_455	peak_461	peak_474	peak_475	peak_495	peak_504	peak_518	peak_532	peak_534	peak_536	peak_543	peak_547	peak_55	peak_550	peak_552	peak_557	peak_560	peak_565	peak_568	peak_569	peak_571	peak_574	peak_576	peak_7
GAGA-repeat/SacCer-Promoters/Homer	0.01	433	peak_1	peak_107	peak_109	peak_116	peak_117	peak_118	peak_119	peak_127	peak_128	peak_130	peak_131	peak_133	peak_134	peak_138	peak_144	peak_148	peak_150	peak_151	peak_153	peak_155	peak_159	peak_16	peak_160	peak_168	peak_169	peak_17	peak_170	peak_174	peak_175	peak_177	peak_180	peak_188	peak_190	peak_192	peak_195	peak_202	peak_203	peak_205	peak_206	peak_209	peak_21	peak_211	peak_213	peak_216	peak_218	peak_22	peak_222
KANADI1(Myb)/Seedling-KAN1-ChIP-Seq(GSE48081)/Homer	0.01	252	peak_10	peak_101	peak_103	peak_104	peak_105	peak_107	peak_110	peak_115	peak_116	peak_117	peak_119	peak_120	peak_121	peak_122	peak_124	peak_125	peak_126	peak_127	peak_128	peak_129	peak_13	peak_130	peak_131	peak_132	peak_133	peak_134	peak_135	peak_136	peak_137	peak_138	peak_139	peak_14	peak_140	peak_141	peak_142	peak_144	peak_145	peak_146	peak_147	peak_148	peak_149	peak_15	peak_150	peak_151	peak_152	peak_153	peak_154
IRF4(IRF)/GM12878-IRF4-ChIP-Seq(GSE32465)/Homer	0.01	92	peak_100	peak_115	peak_117	peak_12	peak_120	peak_122	peak_123	peak_132	peak_133	peak_146	peak_151	peak_157	peak_159	peak_168	peak_177	peak_186	peak_187	peak_189	peak_192	peak_193	peak_199	peak_201	peak_202	peak_204	peak_214	peak_232	peak_235	peak_242	peak_250	peak_251	peak_252	peak_258	peak_263	peak_269	peak_277	peak_291	peak_293	peak_297	peak_30	peak_301	peak_31	peak_310	peak_311	peak_312	peak_317	peak_318	peak_32
GATA(Zf),IR3/iTreg-Gata3-ChIP-Seq(GSE20898)/Homer	0.01	41	peak_106	peak_112	peak_116	peak_117	peak_12	peak_120	peak_125	peak_127	peak_134	peak_135	peak_136	peak_140	peak_144	peak_146	peak_152	peak_158	peak_16	peak_160	peak_178	peak_184	peak_188	peak_192	peak_197	peak_200	peak_205	peak_21	peak_213	peak_220	peak_224	peak_235	peak_236	peak_237	peak_249	peak_250	peak_259	peak_260	peak_266	peak_268	peak_271	peak_272	peak_275	peak_279	peak_28	peak_285	peak_289	peak_29	peak_292
PU.1-IRF(ETS:IRF)/Bcell-PU.1-ChIP-Seq(GSE21512)/Homer	0.01	197	peak_110	peak_10	peak_100	peak_101	peak_102	peak_103	peak_104	peak_105	peak_106	peak_107	peak_108	peak_109	peak_11	peak_110	peak_111	peak_112	peak_113	peak_114	peak_115	peak_116	peak_117	peak_118	peak_119	peak_12	peak_120	peak_121	peak_122	peak_123	peak_124	peak_125	peak_126	peak_127	peak_128	peak_129	peak_13	peak_130	peak_131	peak_132	peak_133	peak_134	peak_135	peak_136	peak_137	peak_138	peak_139	peak_14	peak_140
bZIP:IRF(bZIP,IRF)/Th17-BatF-ChIP-Seq(GSE39756)/Homer	0.01	96	peak_112	peak_125	peak_127	peak_129	peak_133	peak_148	peak_151	peak_166	peak_176	peak_19	peak_190	peak_213	peak_215	peak_221	peak_230	peak_234	peak_247	peak_256	peak_309	peak_31	peak_311	peak_314	peak_315	peak_323	peak_327	peak_331	peak_34	peak_344	peak_353	peak_369	peak_379	peak_395	peak_398	peak_405	peak_406	peak_407	peak_418	peak_426	peak_433	peak_438	peak_443	peak_445	peak_450	peak_452	peak_457	peak_462	peak_467
SUT1?/SacCer-Promoters/Homer	0.01	393	peak_1	peak_10	peak_100	peak_101	peak_106	peak_107	peak_11	peak_110	peak_112	peak_116	peak_117	peak_118	peak_12	peak_120	peak_121	peak_122	peak_123	peak_124	peak_125	peak_127	peak_128	peak_129	peak_13	peak_130	peak_131	peak_132	peak_133	peak_134	peak_136	peak_137	peak_139	peak_140	peak_141	peak_142	peak_144	peak_145	peak_146	peak_147	peak_15	peak_150	peak_151	peak_152	peak_153	peak_154	peak_156	peak_157	peak_158
GATA3(Zf)/iTreg-Gata3-ChIP-Seq(GSE20898)/Homer	0.01	270	peak_101	peak_122	peak_136	peak_185	peak_242	peak_31	peak_312	peak_32	peak_324	peak_347	peak_353	peak_364	peak_386	peak_395	peak_407	peak_408	peak_439	peak_440	peak_443	peak_452	peak_480	peak_534	peak_543	peak_546	peak_552	peak_571	peak_578	peak_588	peak_595	peak_81
SpiB(ETS)/OCILY3-SPIB-ChIP-Seq(GSE56857)/Homer	0.01	68	peak_110	peak_114	peak_117	peak_129	peak_133	peak_149	peak_200	peak_201	peak_234	peak_3	peak_309	peak_31	peak_351	peak_358	peak_359	peak_362	peak_364	peak_370	peak_374	peak_378	peak_400	peak_407	peak_413	peak_415	peak_418	peak_421	peak_432	peak_433	peak_436	peak_44	peak_440	peak_442	peak_446	peak_449	peak_463	peak_470	peak_473	peak_483	peak_490	peak_493	peak_502	peak_511	peak_515	peak_525	peak_526	peak_532	peak_542
NFkB-p50,p52(RHD)/Monocyte-p50-ChIP-Chip(Schreiber_et_al.)/Homer	0.01	30	peak_120	peak_10	peak_100	peak_103	peak_105	peak_106	peak_107	peak_11	peak_110	peak_112	peak_113	peak_117	peak_118	peak_119	peak_12	peak_120	peak_121	peak_122	peak_124	peak_125	peak_127	peak_128	peak_129	peak_13	peak_130	peak_132	peak_133	peak_134	peak_137	peak_140	peak_141	peak_142	peak_144	peak_146	peak_151	peak_153	peak_154	peak_157	peak_159	peak_16	peak_161	peak_162	peak_163	peak_164	peak_166	peak_168	peak_17
[truncated: 569 more columns]

## Sheet: Supplementary Table S6
Supplementary Table S6. VdHSFA2 binding peaks by ChIP-seq
Chr	Str	End	Name	GeneFeature	GeneInside	Gene	NR
chr1	229954	229991	peak_1	VIT_201s0011g00130:Promoter	VIT_201s0011g00130:chr1:230151-236567:+:-178	VIT_201s0011g00130(VIT_201s0011g00130)	XP_019074698.1 PREDICTED: squamosa promoter-binding-like protein 6 isoform X1 [Vitis vinifera]
chr1	230178	230192	peak_2	VIT_201s0011g00130:five_prime_UTR	VIT_201s0011g00130:chr1:230151-236567:+:34	VIT_201s0011g00130(VIT_201s0011g00130)	XP_019074698.1 PREDICTED: squamosa promoter-binding-like protein 6 isoform X1 [Vitis vinifera]
chr1	430018	430278	peak_3	intergenic	VIT_201s0011g00410:chr1:433622-440176:+:-3474	VIT_201s0011g00410(VIT_201s0011g00410)	XP_002274025.1 PREDICTED: ninja-family protein AFP2 [Vitis vinifera]
chr1	432376	432983	peak_4	VIT_201s0011g00410:Promoter	VIT_201s0011g00410:chr1:433622-440176:+:-942	VIT_201s0011g00410(VIT_201s0011g00410)	XP_002274025.1 PREDICTED: ninja-family protein AFP2 [Vitis vinifera]
chr1	433295	433583	peak_5	VIT_201s0011g00410:Promoter	VIT_201s0011g00410:chr1:433622-440176:+:-183	VIT_201s0011g00410(VIT_201s0011g00410)	XP_002274025.1 PREDICTED: ninja-family protein AFP2 [Vitis vinifera]
chr1	525759	526305	peak_6	VIT_201s0011g00570:five_prime_UTR	VIT_201s0011g00570:chr1:523653-526648:-:616	VIT_201s0011g00570(VIT_201s0011g00570)	XP_003631162.1 PREDICTED: PLASMODESMATA CALLOSE-BINDING PROTEIN 3 [Vitis vinifera]
chr1	673208	673702	peak_7	VIT_201s0011g00750:CDS	VIT_201s0011g00750:chr1:668055-673607:-:152	VIT_201s0011g00750(VIT_201s0011g00750)	XP_010649498.1 PREDICTED: beta-glucosidase 40 [Vitis vinifera]
chr1	779641	779801	peak_8	VIT_201s0011g00910:Promoter	VIT_201s0011g00910:chr1:769763-779698:-:-23	VIT_201s0011g00910(VIT_201s0011g00910)	XP_010649404.1 PREDICTED: uncharacterized protein LOC104879181 isoform X2 [Vitis vinifera]; XP_010649408.1 PREDICTED: uncharacterized protein LOC104879181 isoform X3 [Vitis vinifera]
chr1	978287	978569	peak_9	VIT_201s0011g01130:Promoter	VIT_201s0011g01130:chr1:979332-987409:+:-904	VIT_201s0011g01130(VIT_201s0011g01130)	XP_002275605.1 PREDICTED: pentatricopeptide repeat-containing protein At4g20090 isoform X2 [Vitis vinifera]
chr1	1165022	1165367	peak_10	VIT_201s0011g01350:Promoter	VIT_201s0011g01350:chr1:1162555-1163307:-:-1887	VIT_201s0011g01350(VIT_201s0011g01350)	XP_003631245.1 PREDICTED: uncharacterized protein LOC100855161 [Vitis vinifera]
chr1	1302467	1302630	peak_11	VIT_201s0011g01490:Promoter	VIT_201s0011g01490:chr1:1303531-1315689:+:-982	VIT_201s0011g01490(VIT_201s0011g01490)	XP_002276237.2 PREDICTED: uncharacterized protein LOC100242423 isoform X1 [Vitis vinifera]
chr1	1326061	1326248	peak_12	VIT_201s0011g01510:Promoter	VIT_201s0011g01510:chr1:1316044-1325329:-:-825	VIT_201s0011g01510(VIT_201s0011g01510)	XP_002276261.2 PREDICTED: potassium transporter 11 [Vitis vinifera]
chr1	1514914	1515136	peak_13	VIT_201s0011g01690:Promoter	VIT_201s0011g01690:chr1:1515112-1528492:+:-87	VIT_201s0011g01690(VIT_201s0011g01690)	XP_002277005.1 PREDICTED: zinc finger protein ZPR1 [Vitis vinifera]
chr1	1547458	1547591	peak_14	VIT_201s0011g01730:CDS	VIT_201s0011g01730:chr1:1547279-1548680:+:245	VIT_201s0011g01730(VIT_201s0011g01730)	XP_002277133.1 PREDICTED: protein PHLOEM PROTEIN 2-LIKE A9 isoform X1 [Vitis vinifera]
chr1	1582742	1582843	peak_15	VIT_201s0011g01800:five_prime_UTR;VIT_201s0011g01810:Promoter	VIT_201s0011g01810:chr1:1582827-1584185:+:-34	VIT_201s0011g01810(VIT_201s0011g01810)	NA
chr1	1631466	1631807	peak_16	VIT_201s0011g01870:five_prime_UTR	VIT_201s0011g01870:chr1:1622977-1632446:-:809	VIT_201s0011g01870(VIT_201s0011g01870)	CBI27163.3 unnamed protein product, partial [Vitis vinifera]; XP_010648685.1 PREDICTED: uncharacterized protein LOC100250825 isoform X2 [Vitis vinifera]
chr1	1748177	1748754	peak_17	VIT_201s0011g02060:five_prime_UTR;VIT_201s0011g02070:three_prime_UTR	VIT_201s0011g02060:chr1:1748089-1751655:+:376	VIT_201s0011g02060(VIT_201s0011g02060)	XP_002277006.1 PREDICTED: cytochrome P450 86B1 [Vitis vinifera]
chr1	1778998	1779290	peak_18	VIT_201s0011g02100:five_prime_UTR	VIT_201s0011g02100:chr1:1779013-1784778:+:131	VIT_201s0011g02100(VIT_201s0011g02100)	XP_002277069.1 PREDICTED: ATP-dependent Clp protease proteolytic subunit 2, mitochondrial [Vitis vinifera]
chr1	1898908	1899148	peak_19	VIT_201s0011g02180:five_prime_UTR	VIT_201s0011g02180:chr1:1890453-1899168:-:140	VIT_201s0011g02180(VIT_201s0011g02180)	XP_010648398.1 PREDICTED: nucleolin 2 isoform X2 [Vitis vinifera]
chr1	1996716	1997244	peak_20	intergenic	VIT_201s0011g02260:chr1:1989676-1994077:+:7304	VIT_201s0011g02260(VIT_201s0011g02260)	XP_002279707.1 PREDICTED: probable metal-nicotianamine transporter YSL7 [Vitis vinifera]
chr1	2197632	2197824	peak_21	VIT_201s0011g02430:CDS	VIT_201s0011g02430:chr1:2197455-2202144:+:273	VIT_201s0011g02430(VIT_201s0011g02430)	XP_002277753.1 PREDICTED: HD domain-containing protein 2 isoform X1 [Vitis vinifera]
chr1	2203129	2203367	peak_22	VIT_201s0011g02440:intron	VIT_201s0011g02440:chr1:2202687-2225946:+:561	VIT_201s0011g02440(VIT_201s0011g02440)	CBI27114.3 unnamed protein product, partial [Vitis vinifera]
chr1	2300844	2301019	peak_23	VIT_201s0011g02530:Promoter	VIT_201s0011g02530:chr1:2301000-2308567:+:-68	VIT_201s0011g02530(VIT_201s0011g02530)	XP_002277990.1 PREDICTED: probable isoprenylcysteine alpha-carbonyl methylesterase ICMEL1 isoform X1 [Vitis vinifera]
chr1	2378445	2378677	peak_24	intergenic	VIT_201s0011g02620:chr1:2374346-2375877:+:4215	VIT_201s0011g02620(VIT_201s0011g02620)	XP_010648173.1 PREDICTED: uncharacterized protein LOC104878923 isoform X2 [Vitis vinifera]
chr1	2456219	2456606	peak_25	VIT_201s0011g02740:five_prime_UTR	VIT_201s0011g02740:chr1:2445027-2456540:-:127	VIT_201s0011g02740(VIT_201s0011g02740)	XP_002280842.1 PREDICTED: phosphoenolpyruvate carboxylase 4 isoform X1 [Vitis vinifera]
chr1	2507880	2508371	peak_26	VIT_201s0011g02820:five_prime_UTR	VIT_201s0011g02820:chr1:2508024-2517689:+:101	VIT_201s0011g02820(VIT_201s0011g02820)	XP_002281060.1 PREDICTED: protein decapping 5 isoform X1 [Vitis vinifera]; XP_019072571.1 PREDICTED: protein decapping 5 isoform X2 [Vitis vinifera]
chr1	2651891	2652114	peak_27	VIT_201s0011g02970:three_prime_UTR	VIT_201s0011g02970:chr1:2651545-2665672:-:13669	VIT_201s0011g02970(VIT_201s0011g02970)	CBI27070.3 unnamed protein product, partial [Vitis vinifera]
chr1	2725333	2725518	peak_28	VIT_201s0011g03060:Promoter	VIT_201s0011g03060:chr1:2726332-2744053:+:-906	VIT_201s0011g03060(VIT_201s0011g03060)	XP_002281668.1 PREDICTED: putative leucine-rich repeat receptor-like serine/threonine-protein kinase At2g14440 [Vitis vinifera]
chr1	2747689	2747931	peak_29	intergenic	VIT_201s0011g03070:chr1:2751565-2753036:+:-3755	VIT_201s0011g03070(VIT_201s0011g03070)	XP_002281709.2 PREDICTED: AP2/ERF and B3 domain-containing transcription factor RAV1 [Vitis vinifera]
chr1	2766007	2766297	peak_30	VIT_201s0011g03090:Promoter;VIT_201s0011g03080:three_prime_UTR	VIT_201s0011g03090:chr1:2766485-2767945:+:-333	VIT_201s0011g03090(VIT_201s0011g03090)	XP_002278768.1 PREDICTED: allene oxide cyclase, chloroplastic [Vitis vinifera]
chr1	2772071	2772436	peak_31	VIT_201s0011g03100:Promoter	VIT_201s0011g03100:chr1:2770672-2771827:-:-426	VIT_201s0011g03100(VIT_201s0011g03100)	XP_010647907.1 PREDICTED: zinc finger protein WIP6 [Vitis vinifera]
chr1	2780492	2781408	peak_32	VIT_201s0011g03110:Promoter	VIT_201s0011g03110:chr1:2781198-2784128:+:-248	VIT_201s0011g03110(VIT_201s0011g03110)	XP_003631224.1 PREDICTED: myb family transcription factor EFM [Vitis vinifera]
chr1	2940647	2941000	peak_33	VIT_201s0011g03230:Promoter	VIT_201s0011g03230:chr1:2941265-2947464:+:-441	VIT_201s0011g03230(VIT_201s0011g03230)	CBI27049.3 unnamed protein product, partial [Vitis vinifera]
chr1	3051319	3051809	peak_34	VIT_201s0011g03370:five_prime_UTR	VIT_201s0011g03370:chr1:3046570-3051570:-:6	VIT_201s0011g03370(VIT_201s0011g03370)	XP_002279093.2 PREDICTED: uncharacterized protein LOC100242253 isoform X1 [Vitis vinifera]; XP_010647770.1 PREDICTED: uncharacterized protein LOC100242253 isoform X2 [Vitis vinifera]
chr1	3052663	3052992	peak_35	VIT_201s0011g03370:Promoter	VIT_201s0011g03370:chr1:3046570-3051570:-:-1257	VIT_201s0011g03370(VIT_201s0011g03370)	XP_002279093.2 PREDICTED: uncharacterized protein LOC100242253 isoform X1 [Vitis vinifera]; XP_010647770.1 PREDICTED: uncharacterized protein LOC100242253 isoform X2 [Vitis vinifera]
chr1	3061204	3061465	peak_36	VIT_201s0011g03380:five_prime_UTR	VIT_201s0011g03380:chr1:3061268-3065929:+:66	VIT_201s0011g03380(VIT_201s0011g03380)	XP_002282287.1 PREDICTED: dihydrolipoyllysine-residue acetyltransferase component 4 of pyruvate dehydrogenase complex, chloroplastic [Vitis vinifera]
chr1	3101710	3102003	peak_37	VIT_201s0011g03420:Promoter	VIT_201s0011g03420:chr1:3100170-3101742:-:-114	VIT_201s0011g03420(VIT_201s0011g03420)	XP_002282387.1 PREDICTED: uncharacterized protein LOC100268142 [Vitis vinifera]
chr1	3102937	3103973	peak_38	VIT_201s0011g03420:Promoter	VIT_201s0011g03420:chr1:3100170-3101742:-:-1713	VIT_201s0011g03420(VIT_201s0011g03420)	XP_002282387.1 PREDICTED: uncharacterized protein LOC100268142 [Vitis vinifera]
chr1	3105206	3105441	peak_39	intergenic	VIT_201s0011g03420:chr1:3100170-3101742:-:-3581	VIT_201s0011g03420(VIT_201s0011g03420)	XP_002282387.1 PREDICTED: uncharacterized protein LOC100268142 [Vitis vinifera]
chr1	3111116	3111530	peak_40	intergenic	VIT_201s0011g03430:chr1:3112761-3113407:-:2084	VIT_201s0011g03430(VIT_201s0011g03430)	XP_003631223.1 PREDICTED: protein NEGATIVE REGULATOR OF RESISTANCE [Vitis vinifera]
chr1	3133326	3133886	peak_41	intergenic	VIT_201s0011g03450:chr1:3127694-3132325:+:5912	VIT_201s0011g03450(VIT_201s0011g03450)	XP_002282429.1 PREDICTED: alpha-xylosidase 1 [Vitis vinifera]
chr1	3141529	3141872	peak_42	VIT_201s0011g03460:Promoter;VIT_201s0011g03470:Promoter	VIT_201s0011g03460:chr1:3141922-3142868:+:-221	VIT_201s0011g03460(VIT_201s0011g03460)	CBI27026.3 unnamed protein product, partial [Vitis vinifera]
chr1	3212199	3212465	peak_43	VIT_201s0011g03540:Promoter	VIT_201s0011g03540:chr1:3209568-3211554:-:-778	VIT_201s0011g03540(VIT_201s0011g03540)	XP_002282602.1 PREDICTED: LOB domain-containing protein 40 [Vitis vinifera]
chr1	3242003	3242403	peak_44	intergenic	VIT_201s0011g03580:chr1:3235022-3237985:-:-4218	VIT_201s0011g03580(VIT_201s0011g03580)	XP_002282662.1 PREDICTED: uncharacterized protein LOC100266248 [Vitis vinifera]
chr1	3312537	3312840	peak_45	intergenic	VIT_201s0011g03640:chr1:3309092-3310130:+:3596	VIT_201s0011g03640(VIT_201s0011g03640)	XP_002279371.2 PREDICTED: adenylate isopentenyltransferase [Vitis vinifera]
chr1	3326302	3326958	peak_46	VIT_201s0011g03660:Promoter	VIT_201s0011g03660:chr1:3324906-3326077:-:-553	VIT_201s0011g03660(VIT_201s0011g03660)	XP_002283553.1 PREDICTED: uncharacterized protein LOC100244058 [Vitis vinifera]
chr1	3473423	3473855	peak_47	VIT_201s0011g03820:five_prime_UTR	VIT_201s0011g03820:chr1:3450633-3473703:-:64	VIT_201s0011g03820(VIT_201s0011g03820)	XP_002279535.1 PREDICTED: zinc finger protein BRUTUS [Vitis vinifera]
chr1	3482291	3482562	peak_48	intergenic	VIT_201s0011g03830:chr1:3485636-3513238:+:-3209	VIT_201s0011g03830(VIT_201s0011g03830)	XP_002282946.1 PREDICTED: uncharacterized protein LOC100247470 isoform X2 [Vitis vinifera]; XP_010645055.1 PREDICTED: uncharacterized protein LOC100247470 isoform X1 [Vitis vinifera]
chr1	3571802	3572036	peak_49	VIT_201s0011g03910:Promoter	VIT_201s0011g03910:chr1:3564738-3570289:-:-1630	VIT_201s0011g03910(VIT_201s0011g03910)	XP_010644317.1 PREDICTED: probable protein phosphatase 2C 15 [Vitis vinifera]
chr1	3575068	3575370	peak_50	intergenic	VIT_201s0011g03920:chr1:3578050-3585576:+:-2831	VIT_201s0011g03920(VIT_201s0011g03920)	XP_010644204.1 PREDICTED: nicotinamide adenine dinucleotide transporter 1, chloroplastic [Vitis vinifera]
chr1	3586214	3586753	peak_51	intergenic	VIT_201s0011g03930:chr1:3586859-3587731:-:1247	VIT_201s0011g03930(VIT_201s0011g03930)	CAN81684.1 hypothetical protein VITISV_002124 [Vitis vinifera]
chr1	3636077	3636291	peak_52	VIT_201s0011g03980:intron	VIT_201s0011g03980:chr1:3628642-3638242:-:2058	VIT_201s0011g03980(VIT_201s0011g03980)	XP_010644031.1 PREDICTED: LEAF RUST 10 DISEASE-RESISTANCE LOCUS RECEPTOR-LIKE PROTEIN KINASE-like 1.2 isoform X1 [Vitis vinifera]
chr1	3691175	3691398	peak_53	VIT_201s0011g04041:Promoter	VIT_201s0011g04041:chr1:3687233-3691202:-:-84	VIT_201s0011g04041(VIT_201s0011g04041)	CAN83602.1 hypothetical protein VITISV_014779 [Vitis vinifera]
chr1	3714765	3715234	peak_54	VIT_201s0011g04060:Promoter	VIT_201s0011g04060:chr1:3715972-3719002:+:-972	VIT_201s0011g04060(VIT_201s0011g04060)	XP_002282768.1 PREDICTED: receptor protein kinase-like protein ZAR1 [Vitis vinifera]
chr1	3761042	3761359	peak_55	VIT_201s0011g04140:Promoter	VIT_201s0011g04140:chr1:3756803-3760002:-:-1198	VIT_201s0011g04140(VIT_201s0011g04140)	XP_002283405.1 PREDICTED: RNA polymerase II degradation factor 1 [Vitis vinifera]
chr1	3764574	3764763	peak_56	intergenic	VIT_201s0011g04140:chr1:3756803-3760002:-:-4666	VIT_201s0011g04140(VIT_201s0011g04140)	XP_002283405.1 PREDICTED: RNA polymerase II degradation factor 1 [Vitis vinifera]
chr1	3865347	3865525	peak_57	intergenic	VIT_201s0011g04260:chr1:3858748-3862284:+:6688	VIT_201s0011g04260(VIT_201s0011g04260)	CBI26957.3 unnamed protein product, partial [Vitis vinifera]
chr1	3873866	3873925	peak_58	intergenic	VIT_201s0011g04270:chr1:3873986-3880049:-:6153	VIT_201s0011g04270(VIT_201s0011g04270)	XP_019074607.1 PREDICTED: rust resistance kinase Lr10-like [Vitis vinifera]
chr1	3926672	3926926	peak_59	intergenic	VIT_201s0011g04340:chr1:3908875-3915828:-:-10971	VIT_201s0011g04340(VIT_201s0011g04340)	XP_002283582.1 PREDICTED: uncharacterized PKHD-type hydroxylase At1g22950 isoform X1 [Vitis vinifera]; XP_010662518.1 PREDICTED: uncharacterized PKHD-type hydroxylase At1g22950 isoform X2 [Vitis vinifera]
chr1	4010885	4011146	peak_60	VIT_201s0011g04400:five_prime_UTR;VIT_201s0011g04410:five_prime_UTR	VIT_201s0011g04410:chr1:4010571-4017756:+:444	VIT_201s0011g04410(VIT_201s0011g04410)	XP_002282901.1 PREDICTED: sec-independent protein translocase protein TATC, chloroplastic [Vitis vinifera]
chr1	4043788	4044098	peak_61	intergenic	VIT_201s0011g04460:chr1:4036717-4040046:+:7226	VIT_201s0011g04460(VIT_201s0011g04460)	XP_002280229.1 PREDICTED: protein DETOXIFICATION 16 isoform X3 [Vitis vinifera]; XP_010661271.1 PREDICTED: protein DETOXIFICATION 16 isoform X1 [Vitis vinifera]
chr1	4073224	4073644	peak_62	VIT_201s0011g04480:Promoter	VIT_201s0011g04480:chr1:4064352-4073130:-:-304	VIT_201s0011g04480(VIT_201s0011g04480)	XP_002283949.1 PREDICTED: histone chaperone ASF1B [Vitis vinifera]
chr1	4093825	4094211	peak_63	VIT_201s0011g04510:five_prime_UTR;VIT_201s0011g04520:Promoter	VIT_201s0011g04510:chr1:4091273-4094098:-:80	VIT_201s0011g04510(VIT_201s0011g04510)	XP_002283977.1 PREDICTED: sarcoplasmic reticulum histidine-rich calcium-binding protein [Vitis vinifera]
chr1	4116884	4117137	peak_64	VIT_201s0011g04550:Promoter	VIT_201s0011g04550:chr1:4117190-4117958:+:-179	VIT_201s0011g04550(VIT_201s0011g04550)	XP_002284010.1 PREDICTED: uncharacterized protein LOC100262828 [Vitis vinifera]
chr1	4192028	4192383	peak_65	VIT_201s0011g04650:Promoter	VIT_201s0011g04650:chr1:4191248-4191757:-:-448	VIT_201s0011g04650(VIT_201s0011g04650)	XP_002284089.1 PREDICTED: uncharacterized protein LOC100242324 [Vitis vinifera]
chr1	4214445	4214916	peak_66	VIT_201s0011g04690:Promoter;VIT_201s0011g04680:three_prime_UTR	VIT_201s0011g04690:chr1:4216051-4217878:+:-1370	VIT_201s0011g04690(VIT_201s0011g04690)	XP_002280443.1 PREDICTED: pentatricopeptide repeat-containing protein At1g71060, mitochondrial [Vitis vinifera]
chr1	4261656	4262035	peak_67	VIT_201s0011g04720:intron	VIT_201s0011g04720:chr1:4261223-4265108:+:622	VIT_201s0011g04720(VIT_201s0011g04720)	XP_003631208.1 PREDICTED: multicopper oxidase LPR1 [Vitis vinifera]
chr1	4274080	4274515	peak_68	VIT_201s0011g04740:intron	VIT_201s0011g04740:chr1:4273850-4277562:+:447	VIT_201s0011g04740(VIT_201s0011g04740)	XP_002284144.1 PREDICTED: multicopper oxidase LPR1 [Vitis vinifera]
chr1	4318658	4318974	peak_69	intergenic	VIT_201s0011g04760:chr1:4329783-4331896:+:-10967	VIT_201s0011g04760(VIT_201s0011g04760)	CBI26917.3 unnamed protein product, partial [Vitis vinifera]
chr1	4341259	4341625	peak_70	intergenic	VIT_201s0011g04770:chr1:4353072-4358176:+:-11630	VIT_201s0011g04770(VIT_201s0011g04770)	XP_002280520.1 PREDICTED: U-box domain-containing protein 11 [Vitis vinifera]
chr1	4401384	4401782	peak_71	VIT_201s0011g04805:five_prime_UTR	VIT_201s0011g04805:chr1:4401499-4402133:+:84	VIT_201s0011g04805(VIT_201s0011g04805)	CAN72017.1 hypothetical protein VITISV_030157 [Vitis vinifera]
chr1	4409699	4409951	peak_72	intergenic	VIT_201s0011g04805:chr1:4401499-4402133:+:8326	VIT_201s0011g04805(VIT_201s0011g04805)	CAN72017.1 hypothetical protein VITISV_030157 [Vitis vinifera]
chr1	4436198	4436815	peak_73	VIT_201s0011g04820:five_prime_UTR	VIT_201s0011g04820:chr1:4436464-4438311:+:42	VIT_201s0011g04820(VIT_201s0011g04820)	XP_002280578.1 PREDICTED: uncharacterized protein LOC100261077 [Vitis vinifera]
chr1	4438621	4439062	peak_74	intergenic	VIT_201s0011g04830:chr1:4440843-4441587:+:-2001	VIT_201s0011g04830(VIT_201s0011g04830)	XP_003631207.1 PREDICTED: chitin-binding lectin 1 [Vitis vinifera]
chr1	4443275	4443729	peak_75	VIT_201s0011g04840:Promoter	VIT_201s0011g04840:chr1:4445122-4446039:+:-1620	VIT_201s0011g04840(VIT_201s0011g04840)	XP_010657681.1 PREDICTED: extensin [Vitis vinifera]
chr1	4472360	4472636	peak_76	intergenic	VIT_201s0011g04860:chr1:4474538-4478764:-:6266	VIT_201s0011g04860(VIT_201s0011g04860)	XP_002284302.1 PREDICTED: auxin efflux carrier component 3 [Vitis vinifera]
chr1	4661679	4662191	peak_77	VIT_201s0011g04990:five_prime_UTR	VIT_201s0011g04990:chr1:4661791-4663252:+:144	VIT_201s0011g04990(VIT_201s0011g04990)	XP_002284449.1 PREDICTED: 10 kDa chaperonin, mitochondrial [Vitis vinifera]
chr1	4665643	4665768	peak_78	VIT_201s0011g05000:five_prime_UTR	VIT_201s0011g05000:chr1:4665623-4672823:+:82	VIT_201s0011g05000(VIT_201s0011g05000)	XP_002284457.1 PREDICTED: uncharacterized protein At1g04910 isoform X2 [Vitis vinifera]
chr1	4704398	4705052	peak_79	intergenic	VIT_201s0011g05035:chr1:4702202-4703602:+:2523	VIT_201s0011g05035(VIT_201s0011g05035)	EOY00992.1 Clavata3/esr-related 16, putative [Theobroma cacao]
chr1	4869836	4870025	peak_80	VIT_201s0011g05230:Promoter	VIT_201s0011g05230:chr1:4866635-4868397:-:-1533	VIT_201s0011g05230(VIT_201s0011g05230)	CBI26876.3 unnamed protein product, partial [Vitis vinifera]; XP_002284632.1 PREDICTED: protein C2-DOMAIN ABA-RELATED 7 [Vitis vinifera]
chr1	4934335	4934655	peak_81	VIT_201s0011g05330:five_prime_UTR	VIT_201s0011g05330:chr1:4934301-4949289:+:194	VIT_201s0011g05330(VIT_201s0011g05330)	XP_002284689.2 PREDICTED: putative clathrin assembly protein At2g01600 isoform X2 [Vitis vinifera]; XP_010654389.1 PREDICTED: putative clathrin assembly protein At2g01600 isoform X1 [Vitis vinifera]
chr1	5144243	5144495	peak_82	VIT_201s0011g05500:five_prime_UTR	VIT_201s0011g05500:chr1:5136519-5144433:-:64	VIT_201s0011g05500(VIT_201s0011g05500)	CBI26850.3 unnamed protein product, partial [Vitis vinifera]; XP_010653375.1 PREDICTED: glucan endo-1,3-beta-glucosidase 3 isoform X1 [Vitis vinifera]; XP_010653417.1 PREDICTED: glucan endo-1,3-beta-glucosidase 3 isoform X2 [Vitis vinifera]
chr1	5288217	5288545	peak_83	VIT_201s0011g05560:five_prime_UTR	VIT_201s0011g05560:chr1:5283696-5288441:-:60	VIT_201s0011g05560(VIT_201s0011g05560)	XP_002284855.1 PREDICTED: protein TIFY 6B isoform X1 [Vitis vinifera]; XP_010653106.1 PREDICTED: protein TIFY 6B isoform X2 [Vitis vinifera]
chr1	5317861	5318250	peak_84	intergenic	VIT_201s0011g05590:chr1:5314067-5314694:-:-3361	VIT_201s0011g05590(VIT_201s0011g05590)	XP_002284875.1 PREDICTED: uncharacterized protein LOC100252692 [Vitis vinifera]
chr1	5322143	5322511	peak_85	VIT_201s0011g05600:intron	VIT_201s0011g05600:chr1:5320559-5323411:-:1084	VIT_201s0011g05600(VIT_201s0011g05600)	CBI26844.3 unnamed protein product, partial [Vitis vinifera]
chr1	5389374	5389550	peak_86	VIT_201s0011g05680:Promoter	VIT_201s0011g05680:chr1:5389795-5390268:+:-333	VIT_201s0011g05680(VIT_201s0011g05680)	XP_019075067.1 PREDICTED: uncharacterized protein LOC109122513 [Vitis vinifera]
chr1	5555220	5555534	peak_87	intergenic	VIT_201s0011g05780:chr1:5548156-5552944:-:-2433	VIT_201s0011g05780(VIT_201s0011g05780)	CBI26829.3 unnamed protein product, partial [Vitis vinifera]
chr1	5559640	5559865	peak_88	VIT_201s0011g05790:five_prime_UTR	VIT_201s0011g05790:chr1:5559744-5567720:+:8	VIT_201s0011g05790(VIT_201s0011g05790)	XP_002284904.1 PREDICTED: microtubule-associated protein 70-2 [Vitis vinifera]
chr1	5585833	5586065	peak_89	VIT_201s0011g05810:Promoter	VIT_201s0011g05810:chr1:5580697-5585530:-:-419	VIT_201s0011g05810(VIT_201s0011g05810)	XP_010651450.1 PREDICTED: adagio protein 3 [Vitis vinifera]
chr1	5729775	5730223	peak_90	intergenic	VIT_201s0011g05960:chr1:5722101-5727217:-:-2782	VIT_201s0011g05960(VIT_201s0011g05960)	XP_010650494.1 PREDICTED: alpha,alpha-trehalose-phosphate synthase [UDP-forming] 6 [Vitis vinifera]
chr1	5753556	5753702	peak_91	VIT_201s0011g05970:Promoter	VIT_201s0011g05970:chr1:5753795-5757279:+:-166	VIT_201s0011g05970(VIT_201s0011g05970)	XP_010650396.1 PREDICTED: heat stress transcription factor A-8 [Vitis vinifera]
chr1	5853896	5854221	peak_92	VIT_201s0011g06090:three_prime_UTR	VIT_201s0011g06080:chr1:5847883-5850416:-:-3642	VIT_201s0011g06080(VIT_201s0011g06080)	XP_002281523.1 PREDICTED: G-type lectin S-receptor-like serine/threonine-protein kinase At1g34300 [Vitis vinifera]
chr1	5953363	5953823	peak_93	VIT_201s0011g06150:Promoter	VIT_201s0011g06150:chr1:5948132-5953223:-:-370	VIT_201s0011g06150(VIT_201s0011g06150)	XP_002281552.2 PREDICTED: receptor protein kinase TMK1 [Vitis vinifera]
chr1	6003237	6003536	peak_94	intergenic	VIT_201s0011g06200:chr1:6005854-6010479:+:-2467	VIT_201s0011g06200(VIT_201s0011g06200)	XP_002285121.1 PREDICTED: zinc finger protein 4 [Vitis vinifera]
chr1	6005207	6006013	peak_95	VIT_201s0011g06200:Promoter	VIT_201s0011g06200:chr1:6005854-6010479:+:-244	VIT_201s0011g06200(VIT_201s0011g06200)	XP_002285121.1 PREDICTED: zinc finger protein 4 [Vitis vinifera]
chr1	6017320	6017361	peak_96	VIT_201s0011g06210:five_prime_UTR;VIT_201s0011g06220:three_prime_UTR	VIT_201s0011g06210:chr1:6017012-6024451:+:328	VIT_201s0011g06210(VIT_201s0011g06210)	XP_002281609.2 PREDICTED: protein OBERON 3 [Vitis vinifera]
chr1	6041278	6041528	peak_97	intergenic	VIT_201s0011g06250:chr1:6043631-6047429:+:-2228	VIT_201s0011g06250(VIT_201s0011g06250)	XP_002285140.1 PREDICTED: probable xyloglucan endotransglucosylase/hydrolase protein 28 [Vitis vinifera]
chr1	6042140	6042387	peak_98	VIT_201s0011g06250:Promoter	VIT_201s0011g06250:chr1:6043631-6047429:+:-1367	VIT_201s0011g06250(VIT_201s0011g06250)	XP_002285140.1 PREDICTED: probable xyloglucan endotransglucosylase/hydrolase protein 28 [Vitis vinifera]
chr1	6047667	6047796	peak_99	intergenic	VIT_201s0011g06250:chr1:6043631-6047429:+:4100	VIT_201s0011g06250(VIT_201s0011g06250)	XP_002285140.1 PREDICTED: probable xyloglucan endotransglucosylase/hydrolase protein 28 [Vitis vinifera]
chr1	6210798	6210946	peak_100	intergenic	VIT_201s0011g06400:chr1:6214228-6217386:+:-3356	VIT_201s0011g06400(VIT_201s0011g06400)	XP_002285189.1 PREDICTED: protein SHOOT GRAVITROPISM 5 [Vitis vinifera]
chr1	6436060	6436262	peak_101	VIT_201s0011g06600:Promoter	VIT_201s0011g06600:chr1:6433092-6436144:-:-17	VIT_201s0011g06600(VIT_201s0011g06600)	XP_002285267.1 PREDICTED: glutamate decarboxylase 1 [Vitis vinifera]
chr1	6477794	6477955	peak_102	intergenic	VIT_201s0011g06650:chr1:6469512-6470724:-:-7150	VIT_201s0011g06650(VIT_201s0011g06650)	XP_010653435.1 PREDICTED: fasciclin-like arabinogalactan protein 21 [Vitis vinifera]
chr1	6601313	6601500	peak_103	VIT_201s0137g00050:Promoter	VIT_201s0137g00050:chr1:6601975-6606035:+:-568	VIT_201s0137g00050(VIT_201s0137g00050)	XP_002281928.1 PREDICTED: myb family transcription factor APL [Vitis vinifera]
chr1	6614451	6614530	peak_104	VIT_201s0137g00060:intron	VIT_201s0137g00060:chr1:6611086-6618444:-:3953	VIT_201s0137g00060(VIT_201s0137g00060)	XP_002285300.1 PREDICTED: uncharacterized protein LOC100267955 isoform X2 [Vitis vinifera]; XP_019075302.1 PREDICTED: uncharacterized protein LOC100267955 isoform X1 [Vitis vinifera]
chr1	6670812	6671019	peak_105	VIT_201s0137g00180:five_prime_UTR	VIT_201s0137g00180:chr1:6670681-6674745:+:234	VIT_201s0137g00180(VIT_201s0137g00180)	XP_002285316.1 PREDICTED: very-long-chain 3-oxoacyl-CoA reductase 1 [Vitis vinifera]
chr1	6671233	6671424	peak_106	VIT_201s0137g00180:CDS	VIT_201s0137g00180:chr1:6670681-6674745:+:647	VIT_201s0137g00180(VIT_201s0137g00180)	XP_002285316.1 PREDICTED: very-long-chain 3-oxoacyl-CoA reductase 1 [Vitis vinifera]
chr1	6691508	6691852	peak_107	VIT_201s0137g00210:Promoter	VIT_201s0137g00210:chr1:6690812-6691602:-:-78	VIT_201s0137g00210(VIT_201s0137g00210)	XP_002285325.1 PREDICTED: photosystem II core complex proteins psbY, chloroplastic [Vitis vinifera]
chr1	7235187	7235916	peak_108	VIT_201s0137g00710:CDS;VIT_201s0137g00720:Promoter	VIT_201s0137g00710:chr1:7233929-7236287:+:1622	VIT_201s0137g00710(VIT_201s0137g00710)	XP_019075527.1 PREDICTED: GDSL esterase/lipase At3g26430 [Vitis vinifera]
chr1	7238454	7238834	peak_109	VIT_201s0137g00720:CDS	VIT_201s0137g00720:chr1:7237214-7240480:+:1430	VIT_201s0137g00720(VIT_201s0137g00720)	XP_002285512.1 PREDICTED: GDSL esterase/lipase At3g26430 [Vitis vinifera]
chr1	7243825	7244077	peak_110	VIT_201s0137g00730:intron	VIT_201s0137g00730:chr1:7240958-7245528:+:2993	VIT_201s0137g00730(VIT_201s0137g00730)	CBI16795.3 unnamed protein product, partial [Vitis vinifera]
chr1	7287951	7288140	peak_111	intergenic	VIT_201s0137g00790:chr1:7280481-7281045:-:-7000	VIT_201s0137g00790(VIT_201s0137g00790)	CAN81863.1 hypothetical protein VITISV_010590 [Vitis vinifera]
chr1	7409389	7409693	peak_112	VIT_201s0127g00060:Promoter	VIT_201s0127g00060:chr1:7390064-7409537:-:-4	VIT_201s0127g00060(VIT_201s0127g00060)	XP_002270485.1 PREDICTED: alpha-glucan water dikinase, chloroplastic isoform X2 [Vitis vinifera]
chr1	7489525	7489783	peak_113	VIT_201s0127g00140:Promoter	VIT_201s0127g00140:chr1:7490152-7492110:+:-498	VIT_201s0127g00140(VIT_201s0127g00140)	CAN64526.1 hypothetical protein VITISV_005913 [Vitis vinifera]
chr1	7558622	7558840	peak_114	VIT_201s0127g00210:intron	VIT_201s0127g00210:chr1:7552151-7563156:-:4425	VIT_201s0127g00210(VIT_201s0127g00210)	XP_002263313.1 PREDICTED: homeobox protein knotted-1-like 6 [Vitis vinifera]
chr1	7675298	7675531	peak_115	VIT_201s0127g00300:CDS	VIT_201s0127g00300:chr1:7666012-7675813:-:398	VIT_201s0127g00300(VIT_201s0127g00300)	XP_002267079.1 PREDICTED: CRS2-associated factor 2, chloroplastic [Vitis vinifera]
chr1	7723211	7723584	peak_116	VIT_201s0127g00390:Promoter	VIT_201s0127g00390:chr1:7724619-7730388:+:-1221	VIT_201s0127g00390(VIT_201s0127g00390)	CBI28554.3 unnamed protein product, partial [Vitis vinifera]
chr1	7860361	7860751	peak_117	VIT_201s0127g00490:five_prime_UTR	VIT_201s0127g00490:chr1:7860411-7871928:+:145	VIT_201s0127g00490(VIT_201s0127g00490)	XP_010651426.1 PREDICTED: pantothenate kinase 1 [Vitis vinifera]
chr1	7974210	7974304	peak_118	VIT_201s0127g00630:Promoter	VIT_201s0127g00630:chr1:7972479-7972665:-:-1592	VIT_201s0127g00630(VIT_201s0127g00630)	CBI28533.3 unnamed protein product, partial [Vitis vinifera]
chr1	8036084	8036732	peak_119	VIT_201s0127g00700:Promoter	VIT_201s0127g00700:chr1:8036753-8037995:+:-345	VIT_201s0127g00700(VIT_201s0127g00700)	XP_003631260.1 PREDICTED: histone-lysine N-methyltransferase SETD1B [Vitis vinifera]
chr1	8037866	8038246	peak_120	VIT_201s0127g00710:three_prime_UTR	VIT_201s0127g00700:chr1:8036753-8037995:+:1303	VIT_201s0127g00700(VIT_201s0127g00700)	XP_003631260.1 PREDICTED: histone-lysine N-methyltransferase SETD1B [Vitis vinifera]
chr1	8061971	8062330	peak_121	VIT_201s0127g00720:intron	VIT_201s0127g00720:chr1:8060763-8071535:+:1387	VIT_201s0127g00720(VIT_201s0127g00720)	XP_003631257.1 PREDICTED: carbonic anhydrase 2 isoform X1 [Vitis vinifera]
chr1	8065536	8065928	peak_122	VIT_201s0127g00720:intron	VIT_201s0127g00720:chr1:8060763-8071535:+:4969	VIT_201s0127g00720(VIT_201s0127g00720)	XP_003631257.1 PREDICTED: carbonic anhydrase 2 isoform X1 [Vitis vinifera]
chr1	8237199	8237397	peak_123	intergenic	VIT_201s0127g00870:chr1:8251424-8254053:+:-14126	VIT_201s0127g00870(VIT_201s0127g00870)	XP_002266341.1 PREDICTED: polygalacturonase 1 beta-like protein 1 [Vitis vinifera]
chr1	8251404	8251632	peak_124	VIT_201s0127g00870:five_prime_UTR	VIT_201s0127g00870:chr1:8251424-8254053:+:94	VIT_201s0127g00870(VIT_201s0127g00870)	XP_002266341.1 PREDICTED: polygalacturonase 1 beta-like protein 1 [Vitis vinifera]
chr1	8805542	8805939	peak_125	VIT_201s0026g00150:Promoter	VIT_201s0026g00150:chr1:8787895-8805571:-:-169	VIT_201s0026g00150(VIT_201s0026g00150)	XP_010653361.1 PREDICTED: methyl-CpG-binding domain-containing protein 9 isoform X1 [Vitis vinifera]
chr1	8826285	8826623	peak_126	VIT_201s0026g00190:Promoter	VIT_201s0026g00190:chr1:8823957-8826187:-:-267	VIT_201s0026g00190(VIT_201s0026g00190)	XP_002264637.2 PREDICTED: U-box domain-containing protein 19 [Vitis vinifera]
chr1	8938314	8938592	peak_127	VIT_201s0026g00270:Promoter	VIT_201s0026g00270:chr1:8939128-8950332:+:-675	VIT_201s0026g00270(VIT_201s0026g00270)	XP_010653291.1 PREDICTED: potassium transporter 6 [Vitis vinifera]
chr1	8951631	8951847	peak_128	intergenic	VIT_201s0026g00280:chr1:8955541-8962419:+:-3802	VIT_201s0026g00280(VIT_201s0026g00280)	XP_002264873.1 PREDICTED: probable alpha,alpha-trehalose-phosphate synthase [UDP-forming] 10 isoform X1 [Vitis vinifera]; XP_019075941.1 PREDICTED: probable alpha,alpha-trehalose-phosphate synthase [UDP-forming] 10 isoform X2 [Vitis vinifera]
chr1	8952947	8953611	peak_129	intergenic	VIT_201s0026g00280:chr1:8955541-8962419:+:-2262	VIT_201s0026g00280(VIT_201s0026g00280)	XP_002264873.1 PREDICTED: probable alpha,alpha-trehalose-phosphate synthase [UDP-forming] 10 isoform X1 [Vitis vinifera]; XP_019075941.1 PREDICTED: probable alpha,alpha-trehalose-phosphate synthase [UDP-forming] 10 isoform X2 [Vitis vinifera]
chr1	9094254	9094666	peak_130	intergenic	VIT_201s0026g00350:chr1:9083566-9085963:-:-8497	VIT_201s0026g00350(VIT_201s0026g00350)	XP_002265760.1 PREDICTED: uncharacterized protein LOC100258629 [Vitis vinifera]
chr1	9336179	9336935	peak_131	VIT_201s0026g00560:Promoter	VIT_201s0026g00560:chr1:9335984-9336206:-:-351	VIT_201s0026g00560(VIT_201s0026g00560)	XP_022855175.1 17.3 kDa class I heat shock protein-like [Olea europaea var. sylvestris]
chr1	9380940	9381156	peak_132	VIT_201s0026g00620:Promoter	VIT_201s0026g00620:chr1:9381768-9382568:+:-720	VIT_201s0026g00620(VIT_201s0026g00620)	XP_002267612.1 PREDICTED: gibberellin-regulated protein 11 [Vitis vinifera]
chr1	9449749	9449887	peak_133	VIT_201s0026g00670:CDS	VIT_201s0026g00670:chr1:9449679-9452927:+:139	VIT_201s0026g00670(VIT_201s0026g00670)	XP_002268027.1 PREDICTED: protein PLASTID REDOX INSENSITIVE 2 [Vitis vinifera]
chr1	9495454	9495823	peak_134	VIT_201s0026g00700:Promoter	VIT_201s0026g00700:chr1:9477457-9494876:-:-762	VIT_201s0026g00700(VIT_201s0026g00700)	XP_010653065.1 PREDICTED: uncharacterized protein LOC100250082 [Vitis vinifera]
chr1	9505806	9505922	peak_135	VIT_201s0026g00710:three_prime_UTR	VIT_201s0026g00710:chr1:9503201-9507107:+:2663	VIT_201s0026g00710(VIT_201s0026g00710)	XP_002268394.1 PREDICTED: cyclin-D1-1 isoform X2 [Vitis vinifera]; XP_010653055.1 PREDICTED: cyclin-D1-1 isoform X1 [Vitis vinifera]
chr1	9771227	9771298	peak_136	intergenic	VIT_201s0026g00880:chr1:9773169-9774555:-:3292	VIT_201s0026g00880(VIT_201s0026g00880)	XP_003631291.1 PREDICTED: uncharacterized protein LOC100260428 [Vitis vinifera]
chr1	9788172	9788609	peak_137	intergenic	VIT_201s0026g00900:chr1:9784842-9786152:-:-2238	VIT_201s0026g00900(VIT_201s0026g00900)	XP_002267298.2 PREDICTED: metalloendoproteinase 5-MMP [Vitis vinifera]
chr1	9804037	9804313	peak_138	VIT_201s0026g00910:Promoter	VIT_201s0026g00910:chr1:9804364-9804769:+:-189	VIT_201s0026g00910(VIT_201s0026g00910)	XP_003631290.1 PREDICTED: uncharacterized protein LOC100262187 [Vitis vinifera]
chr1	9904981	9905288	peak_139	VIT_201s0026g00980:Promoter	VIT_201s0026g00980:chr1:9901108-9904182:-:-952	VIT_201s0026g00980(VIT_201s0026g00980)	XP_002271160.1 PREDICTED: probable galacturonosyltransferase-like 9 [Vitis vinifera]
chr1	9991714	9992150	peak_140	intergenic	VIT_201s0026g01030:chr1:9994637-9997055:+:-2705	VIT_201s0026g01030(VIT_201s0026g01030)	XP_002271877.2 PREDICTED: glycosyltransferase family 92 protein RCOM_0530710 [Vitis vinifera]
chr1	9993040	9993234	peak_141	VIT_201s0026g01030:Promoter	VIT_201s0026g01030:chr1:9994637-9997055:+:-1500	VIT_201s0026g01030(VIT_201s0026g01030)	XP_002271877.2 PREDICTED: glycosyltransferase family 92 protein RCOM_0530710 [Vitis vinifera]
chr1	10008938	10009106	peak_142	VIT_201s0026g01050:Promoter	VIT_201s0026g01050:chr1:10009234-10011402:+:-212	VIT_201s0026g01050(VIT_201s0026g01050)	XP_010652808.1 PREDICTED: transcription factor MYB1R1 [Vitis vinifera]
chr1	10075432	10075774	peak_143	VIT_201s0026g01080:five_prime_UTR	VIT_201s0026g01080:chr1:10067482-10075725:-:122	VIT_201s0026g01080(VIT_201s0026g01080)	XP_002268216.2 PREDICTED: serine/threonine-protein phosphatase PP2A-2 catalytic subunit [Vitis vinifera]
chr1	10149688	10149937	peak_144	VIT_201s0026g01140:five_prime_UTR	VIT_201s0026g01140:chr1:10145755-10149885:-:72	VIT_201s0026g01140(VIT_201s0026g01140)	CAN69076.1 hypothetical protein VITISV_004761 [Vitis vinifera]; XP_002272776.1 PREDICTED: transcription factor bHLH79 [Vitis vinifera]
chr1	10305349	10305579	peak_145	VIT_201s0026g01340:five_prime_UTR	VIT_201s0026g01340:chr1:10305327-10306987:+:137	VIT_201s0026g01340(VIT_201s0026g01340)	XP_019076242.1 PREDICTED: glutathione S-transferase U17 [Vitis vinifera]
chr1	10394099	10394284	peak_146	VIT_201s0026g01420:three_prime_UTR	VIT_201s0026g01420:chr1:10393876-10396296:-:2104	VIT_201s0026g01420(VIT_201s0026g01420)	XP_002268965.1 PREDICTED: LEAF RUST 10 DISEASE-RESISTANCE LOCUS RECEPTOR-LIKE PROTEIN KINASE-like 1.5 [Vitis vinifera]
chr1	10401329	10401681	peak_147	VIT_201s0026g01430:Promoter	VIT_201s0026g01430:chr1:10402118-10408777:+:-613	VIT_201s0026g01430(VIT_201s0026g01430)	XP_002274433.2 PREDICTED: uncharacterized protein LOC100257102 isoform X1 [Vitis vinifera]
chr1	10594054	10594506	peak_148	VIT_201s0026g01530:CDS	VIT_201s0026g01530:chr1:10593056-10594421:-:141	VIT_201s0026g01530(VIT_201s0026g01530)	XP_003631284.1 PREDICTED: uncharacterized protein At1g27050 [Vitis vinifera]
chr1	10598349	10598728	peak_149	VIT_201s0026g01540:CDS	VIT_201s0026g01540:chr1:10598196-10600508:+:342	VIT_201s0026g01540(VIT_201s0026g01540)	XP_003631283.1 PREDICTED: uncharacterized protein LOC100853229 [Vitis vinifera]
chr1	10643850	10644081	peak_150	intergenic	VIT_201s0026g01570:chr1:10647304-10652139:+:-3338	VIT_201s0026g01570(VIT_201s0026g01570)	XP_010652497.1 PREDICTED: protein NRT1/ PTR FAMILY 4.6 [Vitis vinifera]
chr1	10971606	10971988	peak_151	intergenic	VIT_201s0026g01730:chr1:10977040-10982794:+:-5243	VIT_201s0026g01730(VIT_201s0026g01730)	XP_010652374.1 PREDICTED: probable WRKY transcription factor 72 isoform X1 [Vitis vinifera]; XP_019076361.1 PREDICTED: probable WRKY transcription factor 72 isoform X2 [Vitis vinifera]
chr1	11017281	11017578	peak_152	VIT_201s0026g01780:Promoter	VIT_201s0026g01780:chr1:11013713-11017429:-:0	VIT_201s0026g01780(VIT_201s0026g01780)	XP_010652350.1 PREDICTED: probable LRR receptor-like serine/threonine-protein kinase At1g14390 [Vitis vinifera]
chr1	11185824	11186009	peak_153	VIT_201s0026g01840:CDS	VIT_201s0026g01840:chr1:11184004-11186116:+:1912	VIT_201s0026g01840(VIT_201s0026g01840)	XP_010652339.2 PREDICTED: uncharacterized protein LOC104879808 [Vitis vinifera]
chr1	11266130	11266400	peak_154	VIT_201s0026g01910:Promoter	VIT_201s0026g01910:chr1:11257575-11265225:-:-1040	VIT_201s0026g01910(VIT_201s0026g01910)	XP_010652298.1 PREDICTED: uncharacterized protein LOC100246639 isoform X1 [Vitis vinifera]
chr1	11410981	11411182	peak_155	VIT_201s0026g02030:Promoter;VIT_201s0026g02040:CDS	VIT_201s0026g02030:chr1:11409276-11410697:-:-384	VIT_201s0026g02030(VIT_201s0026g02030)	XP_002276549.1 PREDICTED: transcription factor PRE6 [Vitis vinifera]
chr1	11622414	11622735	peak_156	VIT_201s0026g02210:intron	VIT_201s0026g02210:chr1:11617969-11623032:-:457	VIT_201s0026g02210(VIT_201s0026g02210)	CBI31975.3 unnamed protein product, partial [Vitis vinifera]
chr1	11680658	11680819	peak_157	VIT_201s0026g02230:five_prime_UTR	VIT_201s0026g02230:chr1:11680533-11687423:+:205	VIT_201s0026g02230(VIT_201s0026g02230)	XP_002275251.1 PREDICTED: cullin-3A isoform X2 [Vitis vinifera]; XP_010652162.1 PREDICTED: cullin-3A isoform X1 [Vitis vinifera]
chr1	11872429	11872961	peak_158	VIT_201s0026g02360:Promoter	VIT_201s0026g02360:chr1:11872806-11875193:+:-111	VIT_201s0026g02360(VIT_201s0026g02360)	CAN61983.1 hypothetical protein VITISV_039190 [Vitis vinifera]; XP_002270334.1 PREDICTED: protein FEZ [Vitis vinifera]
chr1	12035695	12036000	peak_159	intergenic	VIT_201s0026g02450:chr1:12038068-12038639:+:-2220	VIT_201s0026g02450(VIT_201s0026g02450)	CBI31956.3 unnamed protein product, partial [Vitis vinifera]
chr1	12168245	12168720	peak_160	VIT_201s0026g02540:CDS	VIT_201s0026g02540:chr1:12168326-12169146:+:156	VIT_201s0026g02540(VIT_201s0026g02540)	XP_002273461.1 PREDICTED: E3 ubiquitin-protein ligase RING1-like [Vitis vinifera]
chr1	12211081	12211370	peak_161	VIT_201s0026g02580:Promoter	VIT_201s0026g02580:chr1:12211947-12215668:+:-721	VIT_201s0026g02580(VIT_201s0026g02580)	XP_002269461.2 PREDICTED: cyclic dof factor 2 [Vitis vinifera]
chr1	12214642	12214904	peak_162	VIT_201s0026g02580:CDS	VIT_201s0026g02580:chr1:12211947-12215668:+:2826	VIT_201s0026g02580(VIT_201s0026g02580)	XP_002269461.2 PREDICTED: cyclic dof factor 2 [Vitis vinifera]
chr1	12443554	12444095	peak_163	VIT_201s0026g02710:Promoter	VIT_201s0026g02710:chr1:12441860-12443320:-:-504	VIT_201s0026g02710(VIT_201s0026g02710)	CBI31935.3 unnamed protein product, partial [Vitis vinifera]
chr1	13679677	13679863	peak_164	VIT_201s0113g00420:Promoter	VIT_201s0113g00420:chr1:13672108-13679701:-:-69	VIT_201s0113g00420(VIT_201s0113g00420)	XP_002268416.1 PREDICTED: probable protein S-acyltransferase 22 [Vitis vinifera]
chr1	14667344	14667908	peak_165	intergenic	VIT_201s0010g00240:chr1:14669772-14678432:+:-2146	VIT_201s0010g00240(VIT_201s0010g00240)	XP_002264587.1 PREDICTED: CTP synthase 1 [Vitis vinifera]
chr1	15654163	15654851	peak_166	VIT_201s0010g00600:five_prime_UTR	VIT_201s0010g00600:chr1:15654292-15658407:+:215	VIT_201s0010g00600(VIT_201s0010g00600)	XP_002267025.1 PREDICTED: phosphatidylinositol 4-kinase gamma 5 [Vitis vinifera]
chr1	15794157	15794482	peak_167	VIT_201s0010g00680:five_prime_UTR	VIT_201s0010g00680:chr1:15794173-15805821:+:146	VIT_201s0010g00680(VIT_201s0010g00680)	XP_002267463.2 PREDICTED: heat shock protein 90-5, chloroplastic [Vitis vinifera]
chr1	16533430	16533724	peak_168	VIT_201s0010g00980:Promoter	VIT_201s0010g00980:chr1:16535549-16536014:+:-1972	VIT_201s0010g00980(VIT_201s0010g00980)	XP_011462958.1 PREDICTED: uncharacterized protein LOC101290852 [Fragaria vesca subsp. vesca]
chr1	16896906	16897053	peak_169	VIT_201s0010g01180:three_prime_UTR;VIT_201s0010g01170:CDS	VIT_201s0010g01170:chr1:16894789-16897703:+:2190	VIT_201s0010g01170(VIT_201s0010g01170)	XP_002271513.1 PREDICTED: uncharacterized protein LOC100244373 isoform X1 [Vitis vinifera]
chr1	16906573	16906840	peak_170	VIT_201s0010g01180:five_prime_UTR	VIT_201s0010g01180:chr1:16894687-16906831:-:124	VIT_201s0010g01180(VIT_201s0010g01180)	XP_010654365.1 PREDICTED: anamorsin homolog isoform X1 [Vitis vinifera]; XP_010654373.1 PREDICTED: anamorsin homolog isoform X2 [Vitis vinifera]
chr1	17019884	17020310	peak_171	VIT_201s0010g01230:CDS	VIT_201s0010g01230:chr1:17019621-17057102:+:476	VIT_201s0010g01230(VIT_201s0010g01230)	CBI27450.3 unnamed protein product, partial [Vitis vinifera]; XP_002270763.1 PREDICTED: uncharacterized protein LOC100247878 [Vitis vinifera]
chr1	18021616	18021815	peak_172	VIT_201s0010g01680:five_prime_UTR	VIT_201s0010g01680:chr1:18012060-18021898:-:182	VIT_201s0010g01680(VIT_201s0010g01680)	XP_002272955.2 PREDICTED: uncharacterized protein LOC100263256 [Vitis vinifera]
chr1	18140216	18140367	peak_173	VIT_201s0010g01740:five_prime_UTR	VIT_201s0010g01740:chr1:18125435-18140393:-:101	VIT_201s0010g01740(VIT_201s0010g01740)	XP_002275179.1 PREDICTED: tobamovirus multiplication protein 3 [Vitis vinifera]
chr1	18387864	18388068	peak_174	VIT_201s0010g01840:Promoter	VIT_201s0010g01840:chr1:18388403-18390147:+:-437	VIT_201s0010g01840(VIT_201s0010g01840)	XP_002263365.1 PREDICTED: GEM-like protein 5 [Vitis vinifera]
chr1	18388337	18388688	peak_175	VIT_201s0010g01840:five_prime_UTR	VIT_201s0010g01840:chr1:18388403-18390147:+:109	VIT_201s0010g01840(VIT_201s0010g01840)	XP_002263365.1 PREDICTED: GEM-like protein 5 [Vitis vinifera]
chr1	18461650	18461683	peak_176	VIT_201s0010g01870:three_prime_UTR	VIT_201s0010g01860:chr1:18460958-18461298:+:708	VIT_201s0010g01860(VIT_201s0010g01860)	NA
chr1	18886360	18886681	peak_177	intergenic	VIT_201s0010g02070:chr1:18906555-18910173:+:-20034	VIT_201s0010g02070(VIT_201s0010g02070)	XP_002268359.2 PREDICTED: transcription factor bHLH111 [Vitis vinifera]
chr1	19196597	19196866	peak_178	VIT_201s0010g02220:Promoter	VIT_201s0010g02220:chr1:19198220-19200825:+:-1488	VIT_201s0010g02220(VIT_201s0010g02220)	XP_002272517.2 PREDICTED: uncharacterized protein LOC100245965 isoform X1 [Vitis vinifera]
chr1	19226454	19226671	peak_179	VIT_201s0010g02260:Promoter	VIT_201s0010g02260:chr1:19226632-19230348:+:-69	VIT_201s0010g02260(VIT_201s0010g02260)	XP_002272331.1 PREDICTED: probable carboxylesterase 11 [Vitis vinifera]
chr1	19257092	19257610	peak_180	VIT_201s0010g02290:five_prime_UTR	VIT_201s0010g02290:chr1:19257286-19258884:+:65	VIT_201s0010g02290(VIT_201s0010g02290)	XP_002272065.1 PREDICTED: small heat shock protein, chloroplastic [Vitis vinifera]
chr1	19478332	19478550	peak_181	VIT_201s0010g02380:Promoter	VIT_201s0010g02380:chr1:19479416-19485016:+:-975	VIT_201s0010g02380(VIT_201s0010g02380)	XP_010655149.1 PREDICTED: F-box protein SKIP14 [Vitis vinifera]
chr1	19479475	19479693	peak_182	VIT_201s0010g02380:five_prime_UTR	VIT_201s0010g02380:chr1:19479416-19485016:+:168	VIT_201s0010g02380(VIT_201s0010g02380)	XP_010655149.1 PREDICTED: F-box protein SKIP14 [Vitis vinifera]
chr1	19611120	19611337	peak_183	VIT_201s0010g02550:Promoter	VIT_201s0010g02550:chr1:19607520-19610854:-:-374	VIT_201s0010g02550(VIT_201s0010g02550)	XP_019077364.1 PREDICTED: cyclin-dependent kinase G-2 isoform X1 [Vitis vinifera]
chr1	19685399	19685734	peak_184	VIT_201s0010g02620:CDS	VIT_201s0010g02620:chr1:19685345-19688856:+:221	VIT_201s0010g02620(VIT_201s0010g02620)	XP_010655338.1 PREDICTED: protein Iojap-related, mitochondrial [Vitis vinifera]
chr1	19847894	19848107	peak_185	VIT_201s0010g02810:Promoter	VIT_201s0010g02810:chr1:19849765-19856943:+:-1764	VIT_201s0010g02810(VIT_201s0010g02810)	XP_010655431.1 PREDICTED: uncharacterized protein LOC100254476 [Vitis vinifera]
chr1	19861869	19862187	peak_186	VIT_201s0010g02820:Promoter	VIT_201s0010g02820:chr1:19856955-19861945:-:-83	VIT_201s0010g02820(VIT_201s0010g02820)	XP_002266448.1 PREDICTED: OTU domain-containing protein At3g57810 isoform X3 [Vitis vinifera]
chr1	20018952	20019142	peak_187	intergenic	VIT_201s0010g02990:chr1:20021796-20022219:+:-2749	VIT_201s0010g02990(VIT_201s0010g02990)	CBI27597.3 unnamed protein product, partial [Vitis vinifera]
chr1	20033970	20034329	peak_188	VIT_201s0010g03010:Promoter	VIT_201s0010g03010:chr1:20034282-20034705:+:-132	VIT_201s0010g03010(VIT_201s0010g03010)	CBI27598.3 unnamed protein product, partial [Vitis vinifera]
chr1	20036212	20036476	peak_189	intergenic	VIT_201s0010g03010:chr1:20034282-20034705:+:2062	VIT_201s0010g03010(VIT_201s0010g03010)	CBI27598.3 unnamed protein product, partial [Vitis vinifera]
chr1	20039567	20039906	peak_190	VIT_201s0010g03020:Promoter	VIT_201s0010g03020:chr1:20039792-20040463:+:-55	VIT_201s0010g03020(VIT_201s0010g03020)	XP_002264459.1 PREDICTED: probable calcium-binding protein CML31 [Vitis vinifera]
chr1	20940330	20940891	peak_191	VIT_201s0010g03600:five_prime_UTR	VIT_201s0010g03600:chr1:20940471-20943667:+:139	VIT_201s0010g03600(VIT_201s0010g03600)	XP_019078967.1 PREDICTED: uncharacterized protein LOC100262484 [Vitis vinifera]
chr1	20997303	20997770	peak_192	VIT_201s0010g03630:five_prime_UTR	VIT_201s0010g03630:chr1:20997525-21000445:+:11	VIT_201s0010g03630(VIT_201s0010g03630)	XP_002271442.1 PREDICTED: F-box protein At1g67340 [Vitis vinifera]
chr1	21087230	21087403	peak_193	VIT_201s0010g03730:Promoter	VIT_201s0010g03730:chr1:21087841-21096507:+:-524	VIT_201s0010g03730(VIT_201s0010g03730)	XP_010655984.1 PREDICTED: F-box only protein 6 [Vitis vinifera]
chr1	21110827	21111036	peak_194	VIT_201s0010g03750:Promoter	VIT_201s0010g03750:chr1:21107823-21110912:-:-19	VIT_201s0010g03750(VIT_201s0010g03750)	CBI27668.3 unnamed protein product, partial [Vitis vinifera]
chr1	21327123	21327270	peak_195	VIT_201s0010g03896:Promoter	VIT_201s0010g03896:chr1:21325535-21325766:-:-1430	VIT_201s0010g03896(VIT_201s0010g03896)	NP_001268057.1 flowering locus C [Vitis vinifera]
chr1	21404000	21404241	peak_196	intergenic	VIT_201s0010g03910:chr1:21412699-21417926:-:13805	VIT_201s0010g03910(VIT_201s0010g03910)	XP_010656129.1 PREDICTED: squamosa promoter-binding-like protein 16 [Vitis vinifera]
chr1	21427487	21427933	peak_197	intergenic	VIT_201s0010g03910:chr1:21412699-21417926:-:-9784	VIT_201s0010g03910(VIT_201s0010g03910)	XP_010656129.1 PREDICTED: squamosa promoter-binding-like protein 16 [Vitis vinifera]
chr1	21615649	21615856	peak_198	VIT_201s0244g00030:three_prime_UTR	VIT_201s0244g00030:chr1:21612649-21616097:+:3103	VIT_201s0244g00030(VIT_201s0244g00030)	XP_002267614.1 PREDICTED: acyl carrier protein 1, chloroplastic [Vitis vinifera]
chr1	21624557	21624722	peak_199	intergenic	VIT_201s0244g00060:chr1:21626737-21634008:+:-2097	VIT_201s0244g00060(VIT_201s0244g00060)	XP_010656786.1 PREDICTED: RNA polymerase II C-terminal domain phosphatase-like 3 isoform X1 [Vitis vinifera]
chr1	21654953	21655137	peak_200	intergenic	VIT_201s0244g00090:chr1:21655223-21656968:-:1923	VIT_201s0244g00090(VIT_201s0244g00090)	CAN81745.1 hypothetical protein VITISV_038194 [Vitis vinifera]
chr1	21696002	21696317	peak_201	VIT_201s0244g00130:five_prime_UTR	VIT_201s0244g00130:chr1:21696105-21699207:+:54	VIT_201s0244g00130(VIT_201s0244g00130)	XP_010656833.1 PREDICTED: transcription factor ICE1 [Vitis vinifera]
chr1	21705143	21705383	peak_202	VIT_201s0244g00140:five_prime_UTR	VIT_201s0244g00140:chr1:21704970-21716622:+:293	VIT_201s0244g00140(VIT_201s0244g00140)	XP_010656841.1 PREDICTED: aspartokinase 1, chloroplastic isoform X1 [Vitis vinifera]
chr1	21855719	21856028	peak_203	VIT_201s0146g00060:five_prime_UTR	VIT_201s0146g00060:chr1:21855753-21861843:+:120	VIT_201s0146g00060(VIT_201s0146g00060)	XP_002266930.1 PREDICTED: glucose-6-phosphate 1-dehydrogenase, chloroplastic isoform X1 [Vitis vinifera]; XP_010656919.1 PREDICTED: glucose-6-phosphate 1-dehydrogenase, chloroplastic isoform X2 [Vitis vinifera]
chr1	21939028	21939590	peak_204	VIT_201s0146g00150:Promoter	VIT_201s0146g00150:chr1:21937511-21939274:-:-35	VIT_201s0146g00150(VIT_201s0146g00150)	NP_001268065.1 uncharacterized protein LOC100260747 [Vitis vinifera]
chr1	21942393	21942906	peak_205	VIT_201s0146g00160:CDS	VIT_201s0146g00160:chr1:21941246-21943211:-:561	VIT_201s0146g00160(VIT_201s0146g00160)	XP_002264953.1 PREDICTED: exocyst complex component EXO70B1 [Vitis vinifera]
chr1	22203588	22203795	peak_206	VIT_201s0146g00340:Promoter	VIT_201s0146g00340:chr1:22200154-22202739:-:-952	VIT_201s0146g00340(VIT_201s0146g00340)	XP_002263688.1 PREDICTED: somatic embryogenesis receptor kinase 1 [Vitis vinifera]
chr1	22278214	22278388	peak_207	VIT_201s0146g00410:five_prime_UTR;VIT_201s0146g00420:Promoter	VIT_201s0146g00410:chr1:22276891-22278479:-:178	VIT_201s0146g00410(VIT_201s0146g00410)	XP_002263369.1 PREDICTED: GEM-like protein 5 isoform X2 [Vitis vinifera]
chr1	22279419	22279674	peak_208	VIT_201s0146g00420:five_prime_UTR;VIT_201s0146g00410:Promoter	VIT_201s0146g00420:chr1:22279509-22280891:+:37	VIT_201s0146g00420(VIT_201s0146g00420)	XP_002262975.3 PREDICTED: cysteine-rich and transmembrane domain-containing protein A [Vitis vinifera]
chr1	22308140	22308393	peak_209	VIT_201s0146g00440:Promoter	VIT_201s0146g00440:chr1:22304941-22306920:-:-1346	VIT_201s0146g00440(VIT_201s0146g00440)	CBI38184.3 unnamed protein product, partial [Vitis vinifera]
chr1	22330476	22330836	peak_210	intergenic	VIT_201s0146g00480:chr1:22327986-22331325:+:2670	VIT_201s0146g00480(VIT_201s0146g00480)	XP_002262750.1 PREDICTED: protein TIFY 9 [Vitis vinifera]
chr1	22417542	22417750	peak_211	VIT_201s0150g00020:Promoter	VIT_201s0150g00020:chr1:22413114-22417433:-:-213	VIT_201s0150g00020(VIT_201s0150g00020)	XP_010657252.1 PREDICTED: inactive leucine-rich repeat receptor-like protein kinase CORYNE [Vitis vinifera]
chr1	22510093	22510376	peak_212	VIT_201s0150g00090:five_prime_UTR	VIT_201s0150g00090:chr1:22509943-22525207:+:291	VIT_201s0150g00090(VIT_201s0150g00090)	CBI29257.3 unnamed protein product, partial [Vitis vinifera]; XP_010657297.1 PREDICTED: protein MEI2-like 4 isoform X1 [Vitis vinifera]; XP_010657314.1 PREDICTED: protein MEI2-like 4 isoform X3 [Vitis vinifera]
chr1	22579666	22579959	peak_213	VIT_201s0150g00130:CDS	VIT_201s0150g00130:chr1:22579721-22585641:+:91	VIT_201s0150g00130(VIT_201s0150g00130)	XP_002270985.1 PREDICTED: uncharacterized protein LOC100245345 [Vitis vinifera]
chr1	22634539	22634887	peak_214	VIT_201s0150g00200:five_prime_UTR	VIT_201s0150g00200:chr1:22634348-22639226:+:365	VIT_201s0150g00200(VIT_201s0150g00200)	XP_002267989.1 PREDICTED: peptidyl-prolyl cis-trans isomerase FKBP19, chloroplastic [Vitis vinifera]; XP_020218964.1 peptidyl-prolyl cis-trans isomerase FKBP19, chloroplastic isoform X4 [Cajanus cajan]
chr1	22670564	22670793	peak_215	VIT_201s0150g00240:intron;VIT_201s0150g00250:Promoter	VIT_201s0150g00240:chr1:22670467-22670936:+:211	VIT_201s0150g00240(VIT_201s0150g00240)	CBI29272.3 unnamed protein product, partial [Vitis vinifera]
chr1	22689341	22689581	peak_216	VIT_201s0150g00280:five_prime_UTR;VIT_201s0150g00270:Promoter	VIT_201s0150g00280:chr1:22688287-22689533:-:72	VIT_201s0150g00280(VIT_201s0150g00280)	XP_002272515.2 PREDICTED: uncharacterized protein At4g14100 [Vitis vinifera]
chr1	22768739	22769036	peak_217	intergenic	VIT_201s0150g00400:chr1:22768758-22774410:+:129	VIT_201s0150g00400(VIT_201s0150g00400)	XP_002273708.1 PREDICTED: calnexin homolog [Vitis vinifera]
chr1	22825816	22826072	peak_218	VIT_201s0150g00460:Promoter	VIT_201s0150g00460:chr1:22826078-22829099:+:-134	VIT_201s0150g00460(VIT_201s0150g00460)	XP_002274520.1 PREDICTED: probable xyloglucan endotransglucosylase/hydrolase protein B [Vitis vinifera]
chr1	23021095	23021626	peak_219	VIT_201s0150g00640:five_prime_UTR	VIT_201s0150g00640:chr1:23002532-23021414:-:53	VIT_201s0150g00640(VIT_201s0150g00640)	XP_003631369.1 PREDICTED: UPF0664 stress-induced protein C29B12.11c [Vitis vinifera]
chr10	177064	177319	peak_220	VIT_210s0116g00370:five_prime_UTR	VIT_210s0116g00370:chr10:177134-180694:+:57	VIT_210s0116g00370(VIT_210s0116g00370)	XP_010655348.1 PREDICTED: uncharacterized protein LOC104880450 isoform X1 [Vitis vinifera]; XP_010655350.1 PREDICTED: uncharacterized protein LOC104880450 isoform X2 [Vitis vinifera]; XP_010655351.1 PREDICTED: uncharacterized protein LOC104880450 isoform X3 [Vitis vinifera]
chr10	433096	433612	peak_221	VIT_210s0116g00940:five_prime_UTR	VIT_210s0116g00940:chr10:433201-450413:+:153	VIT_210s0116g00940(VIT_210s0116g00940)	XP_010655368.1 PREDICTED: calcium permeable stress-gated cation channel 1 [Vitis vinifera]
chr10	746169	746511	peak_222	intergenic	VIT_210s0116g01450:chr10:743611-745007:+:2729	VIT_210s0116g01450(VIT_210s0116g01450)	XP_003632955.1 PREDICTED: probable F-box protein At4g22030 [Vitis vinifera]
chr10	870516	870761	peak_223	VIT_210s0116g01620:Promoter;VIT_210s0116g01610:intron	VIT_210s0116g01610:chr10:866217-871420:-:781	VIT_210s0116g01610(VIT_210s0116g01610)	XP_002272880.1 PREDICTED: L-ascorbate oxidase homolog [Vitis vinifera]
chr10	1054891	1055586	peak_224	VIT_210s0116g01780:Promoter	VIT_210s0116g01780:chr10:1056560-1060102:+:-1321	VIT_210s0116g01780(VIT_210s0116g01780)	XP_002274769.1 PREDICTED: peroxidase 42 [Vitis vinifera]
chr10	1181533	1181890	peak_225	VIT_210s0523g00010:Promoter	VIT_210s0523g00010:chr10:1181037-1181707:-:-4	VIT_210s0523g00010(VIT_210s0523g00010)	CBI41054.3 unnamed protein product, partial [Vitis vinifera]
chr10	1236189	1236491	peak_226	VIT_210s0405g00030:Promoter	VIT_210s0405g00030:chr10:1236381-1242362:+:-41	VIT_210s0405g00030(VIT_210s0405g00030)	CBI18774.3 unnamed protein product, partial [Vitis vinifera]
chr10	1288505	1288742	peak_227	VIT_210s0597g00030:five_prime_UTR	VIT_210s0597g00030:chr10:1288395-1295559:+:228	VIT_210s0597g00030(VIT_210s0597g00030)	XP_010655426.1 PREDICTED: monothiol glutaredoxin-S17 isoform X1 [Vitis vinifera]
chr10	1399354	1399768	peak_228	VIT_210s0003g00090:five_prime_UTR	VIT_210s0003g00090:chr10:1397042-1399568:-:7	VIT_210s0003g00090(VIT_210s0003g00090)	XP_002279836.1 PREDICTED: auxin-repressed 12.5 kDa protein isoform X1 [Vitis vinifera]
chr10	1418734	1419156	peak_229	VIT_210s0003g00120:five_prime_UTR	VIT_210s0003g00120:chr10:1418943-1428870:+:2	VIT_210s0003g00120(VIT_210s0003g00120)	XP_002279791.2 PREDICTED: putative leucine-rich repeat receptor-like serine/threonine-protein kinase At2g14440 [Vitis vinifera]
chr10	1431744	1432302	peak_230	intergenic	VIT_210s0003g00130:chr10:1429981-1431021:+:2042	VIT_210s0003g00130(VIT_210s0003g00130)	XP_002279760.1 PREDICTED: ethylene-responsive transcription factor 12 [Vitis vinifera]
chr10	1440167	1440752	peak_231	intergenic	VIT_210s0003g00140:chr10:1442861-1444120:-:3660	VIT_210s0003g00140(VIT_210s0003g00140)	CBI30599.3 unnamed protein product, partial [Vitis vinifera]
chr10	1458408	1458642	peak_232	VIT_210s0003g00160:CDS	VIT_210s0003g00160:chr10:1455563-1458574:-:49	VIT_210s0003g00160(VIT_210s0003g00160)	XP_002273710.2 PREDICTED: pentatricopeptide repeat-containing protein At5g04780 [Vitis vinifera]
chr10	1559403	1559692	peak_233	VIT_210s0003g00260:five_prime_UTR	VIT_210s0003g00260:chr10:1559448-1563046:+:99	VIT_210s0003g00260(VIT_210s0003g00260)	XP_003633023.1 PREDICTED: dnaJ homolog subfamily B member 13 [Vitis vinifera]
chr10	1632485	1632632	peak_234	VIT_210s0003g00350:three_prime_UTR	VIT_210s0003g00350:chr10:1628412-1632869:+:4146	VIT_210s0003g00350(VIT_210s0003g00350)	XP_002278661.1 PREDICTED: NAC domain-containing protein 73 isoform X2 [Vitis vinifera]; XP_010655461.1 PREDICTED: NAC domain-containing protein 73 isoform X1 [Vitis vinifera]
chr10	1676826	1677049	peak_235	VIT_210s0003g00390:Promoter	VIT_210s0003g00390:chr10:1675552-1676274:-:-663	VIT_210s0003g00390(VIT_210s0003g00390)	XP_002278515.1 PREDICTED: glutaredoxin-C9 [Vitis vinifera]
chr10	1705866	1706198	peak_236	VIT_210s0003g00430:intron;VIT_210s0003g00420:Promoter	VIT_210s0003g00420:chr10:1694777-1705103:-:-929	VIT_210s0003g00420(VIT_210s0003g00420)	XP_010655464.1 PREDICTED: auxin response factor 3 [Vitis vinifera]
chr10	1718163	1718435	peak_237	VIT_210s0003g00430:intron	VIT_210s0003g00430:chr10:1705257-1719302:-:1003	VIT_210s0003g00430(VIT_210s0003g00430)	CBI30624.3 unnamed protein product, partial [Vitis vinifera]
chr10	1746817	1747145	peak_238	VIT_210s0003g00490:five_prime_UTR	VIT_210s0003g00490:chr10:1746958-1752870:+:23	VIT_210s0003g00490(VIT_210s0003g00490)	XP_002273293.1 PREDICTED: OPA3-like protein [Vitis vinifera]
chr10	1762768	1762870	peak_239	VIT_210s0003g00510:Promoter;VIT_210s0003g00520:Promoter	VIT_210s0003g00510:chr10:1758941-1762717:-:-102	VIT_210s0003g00510(VIT_210s0003g00510)	CBI30630.3 unnamed protein product, partial [Vitis vinifera]; XP_010655470.1 PREDICTED: transcription elongation factor 1 homolog isoform X2 [Vitis vinifera]
chr10	1882326	1882645	peak_240	VIT_210s0003g00670:five_prime_UTR	VIT_210s0003g00670:chr10:1882380-1941235:+:105	VIT_210s0003g00670(VIT_210s0003g00670)	XP_002272702.2 PREDICTED: apoptosis inhibitor 5-like protein API5 isoform X1 [Vitis vinifera]
chr10	2551909	2552172	peak_241	VIT_210s0003g01220:Promoter	VIT_210s0003g01220:chr10:2552432-2553938:+:-391	VIT_210s0003g01220(VIT_210s0003g01220)	CBI30680.3 unnamed protein product, partial [Vitis vinifera]; XP_002273741.2 PREDICTED: heavy metal-associated isoprenylated plant protein 28 [Vitis vinifera]
chr10	2639008	2639415	peak_242	VIT_210s0003g01300:five_prime_UTR	VIT_210s0003g01300:chr10:2636698-2639270:-:58	VIT_210s0003g01300(VIT_210s0003g01300)	XP_010655521.1 PREDICTED: trihelix transcription factor ASIL1 isoform X1 [Vitis vinifera]
chr10	2719960	2720193	peak_243	VIT_210s0003g01370:CDS	VIT_210s0003g01370:chr10:2720040-2723768:+:36	VIT_210s0003g01370(VIT_210s0003g01370)	CBI30693.3 unnamed protein product, partial [Vitis vinifera]
chr10	2721455	2721560	peak_244	VIT_210s0003g01370:CDS	VIT_210s0003g01370:chr10:2720040-2723768:+:1467	VIT_210s0003g01370(VIT_210s0003g01370)	CBI30693.3 unnamed protein product, partial [Vitis vinifera]
chr10	2806917	2807138	peak_245	VIT_210s0003g01420:five_prime_UTR	VIT_210s0003g01420:chr10:2803126-2807265:-:237	VIT_210s0003g01420(VIT_210s0003g01420)	XP_010655436.1 PREDICTED: CBL-interacting protein kinase 01 isoform X1 [Vitis vinifera]
chr10	2819053	2819368	peak_246	VIT_210s0003g01430:CDS	VIT_210s0003g01430:chr10:2817266-2821416:+:1944	VIT_210s0003g01430(VIT_210s0003g01430)	XP_002265984.2 PREDICTED: probable LRR receptor-like serine/threonine-protein kinase At2g24230 [Vitis vinifera]
chr10	3009698	3009733	peak_247	VIT_210s0003g01600:CDS	VIT_210s0003g01600:chr10:3008583-3010705:+:1132	VIT_210s0003g01600(VIT_210s0003g01600)	XP_002269267.1 PREDICTED: probable WRKY transcription factor 65 [Vitis vinifera]
chr10	3193683	3194138	peak_248	intergenic	VIT_210s0003g01730:chr10:3196754-3200184:+:-2843	VIT_210s0003g01730(VIT_210s0003g01730)	XP_019078249.1 PREDICTED: U-box domain-containing protein 17 [Vitis vinifera]
chr10	3236618	3236813	peak_249	VIT_210s0003g01780:intron	VIT_210s0003g01780:chr10:3234869-3238884:+:1846	VIT_210s0003g01780(VIT_210s0003g01780)	NA
chr10	3659215	3659500	peak_250	intergenic	VIT_210s0003g02030:chr10:3662079-3682329:+:-2721	VIT_210s0003g02030(VIT_210s0003g02030)	CBI30755.3 unnamed protein product, partial [Vitis vinifera]
chr10	3660240	3660624	peak_251	VIT_210s0003g02030:Promoter	VIT_210s0003g02030:chr10:3662079-3682329:+:-1647	VIT_210s0003g02030(VIT_210s0003g02030)	CBI30755.3 unnamed protein product, partial [Vitis vinifera]
chr10	3974332	3974569	peak_252	VIT_210s0003g02210:Promoter	VIT_210s0003g02210:chr10:3976357-3990259:+:-1906	VIT_210s0003g02210(VIT_210s0003g02210)	XP_010655601.1 PREDICTED: pentatricopeptide repeat-containing protein At4g18975, chloroplastic isoform X1 [Vitis vinifera]; XP_010655604.1 PREDICTED: pentatricopeptide repeat-containing protein At4g18975, chloroplastic isoform X2 [Vitis vinifera]
chr10	5026297	5026422	peak_253	VIT_210s0003g02900:Promoter	VIT_210s0003g02900:chr10:5026577-5027393:+:-217	VIT_210s0003g02900(VIT_210s0003g02900)	XP_002275075.1 PREDICTED: chlorophyll a-b binding protein of LHCII type 1 [Vitis vinifera]
chr10	5055914	5056196	peak_254	VIT_210s0003g02950:Promoter	VIT_210s0003g02950:chr10:5052627-5055882:-:-173	VIT_210s0003g02950(VIT_210s0003g02950)	KDO78119.1 hypothetical protein CISIN_1g048001mg [Citrus sinensis]
chr10	5401324	5401411	peak_255	VIT_210s0003g03250:five_prime_UTR	VIT_210s0003g03250:chr10:5399965-5403677:-:2309	VIT_210s0003g03250(VIT_210s0003g03250)	CBI30867.3 unnamed protein product, partial [Vitis vinifera]; XP_002275370.1 PREDICTED: uncharacterized protein LOC100253669 [Vitis vinifera]
chr10	5402140	5402476	peak_256	intergenic	VIT_210s0003g03250:chr10:5399965-5403677:-:1369	VIT_210s0003g03250(VIT_210s0003g03250)	CBI30867.3 unnamed protein product, partial [Vitis vinifera]; XP_002275370.1 PREDICTED: uncharacterized protein LOC100253669 [Vitis vinifera]
chr10	5489375	5489532	peak_257	VIT_210s0003g03300:CDS	VIT_210s0003g03300:chr10:5488907-5489494:-:40	VIT_210s0003g03300(VIT_210s0003g03300)	XP_002275796.1 PREDICTED: uncharacterized protein LOC100265752 [Vitis vinifera]
chr10	5912850	5913289	peak_258	VIT_210s0003g03510:five_prime_UTR	VIT_210s0003g03510:chr10:5907222-5913149:-:79	VIT_210s0003g03510(VIT_210s0003g03510)	XP_002276421.1 PREDICTED: calcyclin-binding protein [Vitis vinifera]
chr10	6973835	6974068	peak_259	intergenic	VIT_210s0003g04100:chr10:6955821-6965305:-:-8646	VIT_210s0003g04100(VIT_210s0003g04100)	XP_002279808.1 PREDICTED: auxin response factor 6 isoform X1 [Vitis vinifera]; XP_019078193.1 PREDICTED: auxin response factor 6 isoform X2 [Vitis vinifera]
chr10	7334753	7334978	peak_260	intergenic	VIT_210s0003g04260:chr10:7311343-7331308:-:-3557	VIT_210s0003g04260(VIT_210s0003g04260)	XP_002280511.1 PREDICTED: mediator of RNA polymerase II transcription subunit 19a [Vitis vinifera]
chr10	7351175	7351497	peak_261	VIT_210s0003g04270:CDS	VIT_210s0003g04270:chr10:7350346-7353405:+:990	VIT_210s0003g04270(VIT_210s0003g04270)	XP_002280537.1 PREDICTED: BAG family molecular chaperone regulator 3 [Vitis vinifera]
chr10	7410504	7410684	peak_262	VIT_210s0003g04320:CDS	VIT_210s0003g04320:chr10:7410242-7412810:-:2216	VIT_210s0003g04320(VIT_210s0003g04320)	XP_002274153.1 PREDICTED: protein kinase PINOID [Vitis vinifera]
chr10	8350637	8351160	peak_263	VIT_210s0003g04680:Promoter	VIT_210s0003g04680:chr10:8352360-8369972:+:-1461	VIT_210s0003g04680(VIT_210s0003g04680)	XP_002281811.1 PREDICTED: kxDL motif-containing protein 1 [Vitis vinifera]
chr10	9836836	9836999	peak_264	VIT_210s0003g05320:five_prime_UTR	VIT_210s0003g05320:chr10:9832231-9837061:-:143	VIT_210s0003g05320(VIT_210s0003g05320)	XP_002267304.1 PREDICTED: tubulin beta chain [Vitis vinifera]
chr10	10905162	10905472	peak_265	VIT_210s0003g05780:Promoter	VIT_210s0003g05780:chr10:10904841-10905193:-:-124	VIT_210s0003g05780(VIT_210s0003g05780)	CBI31094.3 unnamed protein product, partial [Vitis vinifera]
chr10	11359854	11360130	peak_266	VIT_210s0092g00150:five_prime_UTR	VIT_210s0092g00150:chr10:11359742-11362256:+:250	VIT_210s0092g00150(VIT_210s0092g00150)	XP_002276337.2 PREDICTED: patatin-like protein 3 [Vitis vinifera]
chr10	12544728	12544853	peak_267	VIT_210s0092g00710:Promoter	VIT_210s0092g00710:chr10:12545884-12562424:+:-1093	VIT_210s0092g00710(VIT_210s0092g00710)	CBI39037.3 unnamed protein product, partial [Vitis vinifera]
chr10	14930499	14930729	peak_268	intergenic	VIT_210s0042g01100:chr10:14924647-14927869:+:5967	VIT_210s0042g01100(VIT_210s0042g01100)	XP_002273179.1 PREDICTED: probable zinc transporter 10 [Vitis vinifera]
chr10	15100360	15100683	peak_269	VIT_210s0042g01150:Promoter	VIT_210s0042g01150:chr10:15100681-15105025:+:-159	VIT_210s0042g01150(VIT_210s0042g01150)	XP_003633060.1 PREDICTED: protein argonaute 2 isoform X2 [Vitis vinifera]
chr10	17137745	17138153	peak_270	VIT_210s0071g00660:Promoter	VIT_210s0071g00660:chr10:17126904-17136754:-:-1195	VIT_210s0071g00660(VIT_210s0071g00660)	XP_002267157.2 PREDICTED: transcription factor DIVARICATA isoform X3 [Vitis vinifera]
chr10_random	99814	99993	peak_271	VIT_210s0116g00190:Promoter	VIT_210s0116g00190:chr10_random:92750-99263:-:-640	VIT_210s0116g00190(VIT_210s0116g00190)	XP_002271944.1 PREDICTED: homeobox protein SBH1 [Vitis vinifera]
chr10_random	204404	204464	peak_272	VIT_210s0116g00430:Promoter	VIT_210s0116g00430:chr10_random:204801-206555:+:-367	VIT_210s0116g00430(VIT_210s0116g00430)	XP_002269050.1 PREDICTED: U-box domain-containing protein 36 isoform X1 [Vitis vinifera]
chr10_random	235701	235887	peak_273	VIT_210s0116g00490:Promoter	VIT_210s0116g00490:chr10_random:225809-234355:-:-1439	VIT_210s0116g00490(VIT_210s0116g00490)	CBI25829.3 unnamed protein product, partial [Vitis vinifera]
chr11	284191	284397	peak_274	VIT_211s0016g00280:CDS	VIT_211s0016g00260:chr11:277054-281174:+:7240	VIT_211s0016g00260(VIT_211s0016g00260)	CBI27739.3 unnamed protein product, partial [Vitis vinifera]
chr11	564577	565004	peak_275	intergenic	VIT_211s0016g00580:chr11:571049-571850:+:-6258	VIT_211s0016g00580(VIT_211s0016g00580)	XP_010656090.1 PREDICTED: uncharacterized protein LOC100245572 [Vitis vinifera]
chr11	570852	570980	peak_276	VIT_211s0016g00580:Promoter	VIT_211s0016g00580:chr11:571049-571850:+:-133	VIT_211s0016g00580(VIT_211s0016g00580)	XP_010656090.1 PREDICTED: uncharacterized protein LOC100245572 [Vitis vinifera]
chr11	642857	643289	peak_277	VIT_211s0016g00650:five_prime_UTR	VIT_211s0016g00650:chr11:640021-643240:-:167	VIT_211s0016g00650(VIT_211s0016g00650)	XP_002276749.1 PREDICTED: 20 kDa chaperonin, chloroplastic [Vitis vinifera]
chr11	645447	645608	peak_278	VIT_211s0016g00660:Promoter	VIT_211s0016g00660:chr11:646735-647692:+:-1207	VIT_211s0016g00660(VIT_211s0016g00660)	XP_002276572.2 PREDICTED: ethylene-responsive transcription factor ERF017 [Vitis vinifera]
chr11	654457	654747	peak_279	VIT_211s0016g00670:Promoter	VIT_211s0016g00670:chr11:654773-655295:+:-171	VIT_211s0016g00670(VIT_211s0016g00670)	XP_002277621.2 PREDICTED: ethylene-responsive transcription factor ERF016 [Vitis vinifera]
chr11	665978	666204	peak_280	VIT_211s0016g00690:Promoter	VIT_211s0016g00690:chr11:666238-667725:+:-147	VIT_211s0016g00690(VIT_211s0016g00690)	XP_002276822.1 PREDICTED: uncharacterized protein LOC100264520 [Vitis vinifera]
chr11	807570	807703	peak_281	VIT_211s0016g00930:Promoter	VIT_211s0016g00930:chr11:804825-806478:-:-1158	VIT_211s0016g00930(VIT_211s0016g00930)	XP_002278209.2 PREDICTED: protein LURP-one-related 6 [Vitis vinifera]
chr11	871044	871527	peak_282	VIT_211s0016g01060:Promoter	VIT_211s0016g01060:chr11:865726-869908:-:-1377	VIT_211s0016g01060(VIT_211s0016g01060)	XP_002277991.1 PREDICTED: serine/threonine-protein kinase At5g01020 [Vitis vinifera]
chr11	968633	968792	peak_283	VIT_211s0016g01220:Promoter	VIT_211s0016g01220:chr11:967278-968160:-:-552	VIT_211s0016g01220(VIT_211s0016g01220)	NP_001268059.1 germin-like protein 6 precursor [Vitis vinifera]
chr11	1088295	1088474	peak_284	VIT_211s0016g01330:Promoter;VIT_211s0016g01340:CDS	VIT_211s0016g01340:chr11:1085100-1088615:-:230	VIT_211s0016g01340(VIT_211s0016g01340)	XP_002279848.1 PREDICTED: stress-response A/B barrel domain-containing protein UP3-like [Vitis vinifera]
chr11	1152780	1152995	peak_285	intergenic	VIT_211s0016g01440:chr11:1145680-1150828:-:-2059	VIT_211s0016g01440(VIT_211s0016g01440)	XP_002280053.1 PREDICTED: vacuolar protein sorting-associated protein 2 homolog 1 [Vitis vinifera]
chr11	1166846	1167030	peak_286	VIT_211s0016g01470:five_prime_UTR	VIT_211s0016g01470:chr11:1166732-1173687:+:206	VIT_211s0016g01470(VIT_211s0016g01470)	CBI27841.3 unnamed protein product, partial [Vitis vinifera]; XP_002278397.1 PREDICTED: phospholipid:diacylglycerol acyltransferase 1 [Vitis vinifera]
chr11	1191877	1192187	peak_287	VIT_211s0016g01500:Promoter	VIT_211s0016g01500:chr11:1192376-1198670:+:-344	VIT_211s0016g01500(VIT_211s0016g01500)	XP_003633111.1 PREDICTED: PHD finger protein ALFIN-LIKE 4 isoform X1 [Vitis vinifera]
chr11	1460320	1460641	peak_288	VIT_211s0016g01800:Promoter;VIT_211s0016g01810:CDS	VIT_211s0016g01810:chr11:1460163-1461907:-:1426	VIT_211s0016g01810(VIT_211s0016g01810)	XP_002281001.1 PREDICTED: uncharacterized protein LOC100247440 [Vitis vinifera]
chr11	1461895	1462359	peak_289	VIT_211s0016g01810:Promoter	VIT_211s0016g01810:chr11:1460163-1461907:-:-220	VIT_211s0016g01810(VIT_211s0016g01810)	XP_002281001.1 PREDICTED: uncharacterized protein LOC100247440 [Vitis vinifera]
chr11	1563362	1563606	peak_290	intergenic	VIT_211s0016g01930:chr11:1567251-1578057:+:-3767	VIT_211s0016g01930(VIT_211s0016g01930)	XP_002279345.1 PREDICTED: diacylglycerol O-acyltransferase 1 [Vitis vinifera]
chr11	1619204	1619549	peak_291	VIT_211s0016g02000:Promoter;VIT_211s0016g02010:intron	VIT_211s0016g02000:chr11:1617316-1617821:-:-1555	VIT_211s0016g02000(VIT_211s0016g02000)	CBI27893.3 unnamed protein product, partial [Vitis vinifera]
chr11	1774744	1774931	peak_292	VIT_211s0016g02170:five_prime_UTR	VIT_211s0016g02170:chr11:1774419-1784665:+:418	VIT_211s0016g02170(VIT_211s0016g02170)	XP_002282044.2 PREDICTED: WD-40 repeat-containing protein MSI4 [Vitis vinifera]
chr11	1783258	1783682	peak_293	VIT_211s0016g02170:three_prime_UTR	VIT_211s0016g02180:chr11:1791547-1793453:+:-8077	VIT_211s0016g02180(VIT_211s0016g02180)	XP_010656196.1 PREDICTED: probable polyamine oxidase 5 [Vitis vinifera]
chr11	1959369	1959442	peak_294	VIT_211s0016g02420:intron	VIT_211s0016g02420:chr11:1953877-1959572:-:166	VIT_211s0016g02420(VIT_211s0016g02420)	XP_010656209.1 PREDICTED: probable acyl-[acyl-carrier-protein]--UDP-N-acetylglucosamine O-acyltransferase, mitochondrial isoform X1 [Vitis vinifera]
chr11	2201226	2201442	peak_295	VIT_211s0016g02790:Promoter	VIT_211s0016g02790:chr11:2199316-2201227:-:-107	VIT_211s0016g02790(VIT_211s0016g02790)	XP_002283114.2 PREDICTED: zinc finger CCCH domain-containing protein 20 [Vitis vinifera]
chr11	2203133	2203334	peak_296	intergenic	VIT_211s0016g02790:chr11:2199316-2201227:-:-2006	VIT_211s0016g02790(VIT_211s0016g02790)	XP_002283114.2 PREDICTED: zinc finger CCCH domain-containing protein 20 [Vitis vinifera]
chr11	2204472	2204747	peak_297	intergenic	VIT_211s0016g02790:chr11:2199316-2201227:-:-3382	VIT_211s0016g02790(VIT_211s0016g02790)	XP_002283114.2 PREDICTED: zinc finger CCCH domain-containing protein 20 [Vitis vinifera]
chr11	2307773	2308124	peak_298	VIT_211s0016g02850:Promoter	VIT_211s0016g02850:chr11:2298904-2306419:-:-1529	VIT_211s0016g02850(VIT_211s0016g02850)	CBI27972.3 unnamed protein product, partial [Vitis vinifera]; XP_002283274.1 PREDICTED: ATP-dependent 6-phosphofructokinase 3 [Vitis vinifera]
chr11	2335628	2335991	peak_299	VIT_211s0016g02890:Promoter	VIT_211s0016g02890:chr11:2330949-2335763:-:-46	VIT_211s0016g02890(VIT_211s0016g02890)	XP_002283341.2 PREDICTED: putative dual specificity protein phosphatase DSP8 [Vitis vinifera]
chr11	2365541	2366028	peak_300	VIT_211s0016g02950:five_prime_UTR	VIT_211s0016g02950:chr11:2365761-2368926:+:23	VIT_211s0016g02950(VIT_211s0016g02950)	XP_002283450.1 PREDICTED: profilin-1 [Vitis vinifera]
chr11	2375296	2375479	peak_301	VIT_211s0016g02960:five_prime_UTR	VIT_211s0016g02960:chr11:2371005-2375479:-:91	VIT_211s0016g02960(VIT_211s0016g02960)	XP_002283473.1 PREDICTED: glucan endo-1,3-beta-glucosidase 13 [Vitis vinifera]
chr11	2560207	2560839	peak_302	VIT_211s0016g03180:intron	VIT_211s0016g03180:chr11:2548102-2561412:-:889	VIT_211s0016g03180(VIT_211s0016g03180)	XP_002280468.3 PREDICTED: probable protein phosphatase 2C 68 isoform X2 [Vitis vinifera]
chr11	2561598	2562047	peak_303	VIT_211s0016g03190:Promoter;VIT_211s0016g03180:Promoter	VIT_211s0016g03180:chr11:2548102-2561412:-:-410	VIT_211s0016g03180(VIT_211s0016g03180)	XP_002280468.3 PREDICTED: probable protein phosphatase 2C 68 isoform X2 [Vitis vinifera]
chr11	2621304	2621487	peak_304	VIT_211s0016g03240:Promoter	VIT_211s0016g03240:chr11:2619164-2620231:-:-1164	VIT_211s0016g03240(VIT_211s0016g03240)	XP_002283815.1 PREDICTED: uncharacterized protein LOC100266427 [Vitis vinifera]
chr11	2801286	2801337	peak_305	VIT_211s0016g03430:five_prime_UTR	VIT_211s0016g03430:chr11:2786483-2801773:-:461	VIT_211s0016g03430(VIT_211s0016g03430)	XP_010656283.1 PREDICTED: protein phosphatase 2C and cyclic nucleotide-binding/kinase domain-containing protein [Vitis vinifera]
chr11	3192528	3192644	peak_306	VIT_211s0016g03920:CDS	VIT_211s0016g03920:chr11:3191295-3193086:+:1291	VIT_211s0016g03920(VIT_211s0016g03920)	XP_002280978.1 PREDICTED: polyol transporter 5 [Vitis vinifera]
chr11	3207444	3207840	peak_307	intergenic	VIT_211s0016g03926:chr11:3202821-3204402:+:4821	VIT_211s0016g03926(VIT_211s0016g03926)	XP_010656327.1 PREDICTED: uncharacterized protein LOC104880645 [Vitis vinifera]
chr11	3262801	3263150	peak_308	VIT_211s0016g04010:five_prime_UTR	VIT_211s0016g04010:chr11:3262817-3270343:+:158	VIT_211s0016g04010(VIT_211s0016g04010)	XP_010656332.1 PREDICTED: uncharacterized protein LOC104880647 [Vitis vinifera]
chr11	3341090	3341586	peak_309	VIT_211s0016g04080:Promoter;VIT_211s0016g04090:Promoter	VIT_211s0016g04080:chr11:3340650-3341251:-:-87	VIT_211s0016g04080(VIT_211s0016g04080)	XP_002284605.1 PREDICTED: multiprotein-bridging factor 1c [Vitis vinifera]
chr11	3454026	3454296	peak_310	intergenic	VIT_211s0016g04190:chr11:3457654-3460515:+:-3493	VIT_211s0016g04190(VIT_211s0016g04190)	XP_002281292.2 PREDICTED: leucine-rich repeat extensin-like protein 4 [Vitis vinifera]
chr11	3639844	3640253	peak_311	intergenic	VIT_211s0016g04350:chr11:3655489-3663699:+:-15440	VIT_211s0016g04350(VIT_211s0016g04350)	XP_019078744.1 PREDICTED: tRNA (guanine(37)-N1)-methyltransferase 2 isoform X2 [Vitis vinifera]
chr11	3794258	3794847	peak_312	VIT_211s0016g04490:five_prime_UTR	VIT_211s0016g04490:chr11:3793961-3798589:+:591	VIT_211s0016g04490(VIT_211s0016g04490)	XP_002284861.2 PREDICTED: auxin-responsive protein IAA1 [Vitis vinifera]
chr11	3823626	3823852	peak_313	intergenic	VIT_211s0016g04540:chr11:3826616-3837079:+:-2877	VIT_211s0016g04540(VIT_211s0016g04540)	XP_002284885.1 PREDICTED: ABC transporter G family member 32 [Vitis vinifera]
chr11	3825212	3825259	peak_314	VIT_211s0016g04540:Promoter	VIT_211s0016g04540:chr11:3826616-3837079:+:-1380	VIT_211s0016g04540(VIT_211s0016g04540)	XP_002284885.1 PREDICTED: ABC transporter G family member 32 [Vitis vinifera]
chr11	3884243	3884417	peak_315	intergenic	VIT_211s0016g04570:chr11:3880573-3884136:+:3757	VIT_211s0016g04570(VIT_211s0016g04570)	XP_002281635.1 PREDICTED: probable inactive receptor kinase At2g26730 [Vitis vinifera]
chr11	3905214	3905429	peak_316	intergenic	VIT_211s0016g04590:chr11:3891250-3899059:-:-6262	VIT_211s0016g04590(VIT_211s0016g04590)	XP_010656385.1 PREDICTED: pleiotropic drug resistance protein TUR2 isoform X1 [Vitis vinifera]
chr11	3979829	3980041	peak_317	intergenic	VIT_211s0016g04670:chr11:3975391-3976209:-:-3726	VIT_211s0016g04670(VIT_211s0016g04670)	CBI28143.3 unnamed protein product, partial [Vitis vinifera]
chr11	4061469	4061693	peak_318	intergenic	VIT_211s0016g04750:chr11:4045855-4052296:-:-9285	VIT_211s0016g04750(VIT_211s0016g04750)	XP_002281787.1 PREDICTED: potassium channel AKT1 [Vitis vinifera]
chr11	4071608	4072048	peak_319	VIT_211s0016g04760:Promoter	VIT_211s0016g04760:chr11:4071995-4073115:+:-167	VIT_211s0016g04760(VIT_211s0016g04760)	XP_003633137.1 PREDICTED: uncharacterized protein LOC100854031 [Vitis vinifera]
chr11	4273648	4273969	peak_320	VIT_211s0016g04960:five_prime_UTR	VIT_211s0016g04960:chr11:4271012-4273874:-:65	VIT_211s0016g04960(VIT_211s0016g04960)	XP_003633103.2 PREDICTED: uncharacterized protein LOC100853647 [Vitis vinifera]
chr11	4374086	4374390	peak_321	VIT_211s0016g05090:Promoter	VIT_211s0016g05090:chr11:4374335-4380476:+:-97	VIT_211s0016g05090(VIT_211s0016g05090)	CBI28180.3 unnamed protein product, partial [Vitis vinifera]; XP_002285108.1 PREDICTED: DEAD-box ATP-dependent RNA helicase 52C [Vitis vinifera]
chr11	5289535	5289851	peak_322	VIT_211s0016g05780:Promoter	VIT_211s0016g05780:chr11:5287422-5287920:-:-1773	VIT_211s0016g05780(VIT_211s0016g05780)	CBI28244.3 unnamed protein product, partial [Vitis vinifera]
chr11	5776086	5776289	peak_323	VIT_211s0118g00200:five_prime_UTR	VIT_211s0118g00200:chr11:5765737-5776407:-:219	VIT_211s0118g00200(VIT_211s0118g00200)	XP_002265473.1 PREDICTED: probable sucrose-phosphate synthase 1 isoform X1 [Vitis vinifera]
chr11	5821296	5821652	peak_324	VIT_211s0118g00220:Promoter	VIT_211s0118g00220:chr11:5810000-5819965:-:-1509	VIT_211s0118g00220(VIT_211s0118g00220)	XP_010656505.1 PREDICTED: uncharacterized protein LOC100255837 isoform X1 [Vitis vinifera]
chr11	5843976	5844213	peak_325	VIT_211s0118g00230:CDS	VIT_211s0118g00230:chr11:5843621-5869836:+:473	VIT_211s0118g00230(VIT_211s0118g00230)	XP_002265034.1 PREDICTED: synaptotagmin-5 [Vitis vinifera]
chr11	5911743	5911938	peak_326	VIT_211s0118g00240:Promoter;VIT_211s0118g00250:CDS	VIT_211s0118g00250:chr11:5911065-5912367:-:526	VIT_211s0118g00250(VIT_211s0118g00250)	CAN71550.1 hypothetical protein VITISV_030235 [Vitis vinifera]
chr11	6503671	6503875	peak_327	VIT_211s0118g00740:CDS	VIT_211s0118g00740:chr11:6503755-6504121:+:18	VIT_211s0118g00740(VIT_211s0118g00740)	CBI25591.3 unnamed protein product, partial [Vitis vinifera]
chr11	6532768	6533174	peak_328	VIT_211s0118g00760:five_prime_UTR	VIT_211s0118g00760:chr11:6531191-6542579:+:1780	VIT_211s0118g00760(VIT_211s0118g00760)	XP_002266433.1 PREDICTED: E3 ubiquitin-protein ligase RLIM [Vitis vinifera]
chr11	6597693	6598001	peak_329	intergenic	VIT_211s0118g00800:chr11:6582910-6591019:-:-6828	VIT_211s0118g00800(VIT_211s0118g00800)	XP_002265494.1 PREDICTED: homeobox protein knotted-1-like 13 isoform X3 [Vitis vinifera]; XP_010656543.1 PREDICTED: homeobox protein knotted-1-like 13 isoform X2 [Vitis vinifera]
chr11	6638146	6638708	peak_330	intergenic	VIT_211s0118g00815:chr11:6640284-6641494:-:3067	VIT_211s0118g00815(VIT_211s0118g00815)	XP_010656544.1 PREDICTED: uncharacterized protein LOC104880688 [Vitis vinifera]
chr11	6703407	6703597	peak_331	VIT_211s0149g00030:five_prime_UTR	VIT_211s0149g00030:chr11:6703341-6706620:+:161	VIT_211s0149g00030(VIT_211s0149g00030)	XP_002264906.1 PREDICTED: transmembrane 9 superfamily member 11 [Vitis vinifera]
chr11	6751009	6751186	peak_332	VIT_211s0149g00060:Promoter	VIT_211s0149g00060:chr11:6748193-6749345:-:-1752	VIT_211s0149g00060(VIT_211s0149g00060)	XP_010656551.1 PREDICTED: uncharacterized protein LOC104880696 [Vitis vinifera]
chr11	7833849	7834108	peak_333	VIT_211s0037g00130:three_prime_UTR	VIT_211s0037g00140:chr11:7836922-7837377:+:-2943	VIT_211s0037g00140(VIT_211s0037g00140)	CAN81922.1 hypothetical protein VITISV_010335 [Vitis vinifera]
chr11	7890591	7890749	peak_334	intergenic	VIT_211s0037g00180:chr11:7893092-7904949:+:-2422	VIT_211s0037g00180(VIT_211s0037g00180)	XP_002276114.1 PREDICTED: leucine aminopeptidase 1 isoform X1 [Vitis vinifera]
chr11	8349548	8350330	peak_335	VIT_211s0037g00520:five_prime_UTR;VIT_211s0037g00510:Promoter	VIT_211s0037g00510:chr11:8347522-8349655:-:-284	VIT_211s0037g00510(VIT_211s0037g00510)	XP_002277050.1 PREDICTED: heat shock 70 kDa protein [Vitis vinifera]
chr11	9376358	9376559	peak_336	VIT_211s0037g00810:Promoter	VIT_211s0037g00810:chr11:9369518-9376256:-:-202	VIT_211s0037g00810(VIT_211s0037g00810)	CBI36579.3 unnamed protein product, partial [Vitis vinifera]; XP_002274694.1 PREDICTED: uncharacterized protein LOC100251901 isoform X1 [Vitis vinifera]; XP_010656631.1 PREDICTED: uncharacterized protein LOC100251901 isoform X2 [Vitis vinifera]
chr11	9388468	9388683	peak_337	intergenic	VIT_211s0037g00820:chr11:9389334-9394304:-:5728	VIT_211s0037g00820(VIT_211s0037g00820)	XP_002273237.1 PREDICTED: nuclear pore complex protein NUP43 [Vitis vinifera]
chr11	9416694	9416854	peak_338	VIT_211s0037g00840:Promoter	VIT_211s0037g00840:chr11:9416836-9434455:+:-62	VIT_211s0037g00840(VIT_211s0037g00840)	CBI36582.3 unnamed protein product, partial [Vitis vinifera]
chr11	9445768	9445946	peak_339	VIT_211s0037g00860:Promoter	VIT_211s0037g00860:chr11:9438315-9445706:-:-151	VIT_211s0037g00860(VIT_211s0037g00860)	XP_002274323.1 PREDICTED: heptahelical transmembrane protein 2 [Vitis vinifera]
chr11	9942843	9943155	peak_340	VIT_211s0037g01020:five_prime_UTR	VIT_211s0037g01020:chr11:9932455-9943149:-:150	VIT_211s0037g01020(VIT_211s0037g01020)	XP_002272630.1 PREDICTED: tetratricopeptide repeat protein 1 [Vitis vinifera]
chr11	10202463	10203070	peak_341	VIT_211s0037g01130:five_prime_UTR	VIT_211s0037g01130:chr11:10202585-10206209:+:181	VIT_211s0037g01130(VIT_211s0037g01130)	XP_002271684.1 PREDICTED: tetraspanin-8 [Vitis vinifera]
chr11	10973812	10974027	peak_342	intergenic	VIT_211s0037g01410:chr11:10996081-11005078:+:-22161	VIT_211s0037g01410(VIT_211s0037g01410)	XP_002269428.1 PREDICTED: probable E3 ubiquitin-protein ligase XBOS32 [Vitis vinifera]
chr11	12458219	12458631	peak_343	VIT_211s0078g00260:five_prime_UTR	VIT_211s0078g00260:chr11:12455590-12458563:-:138	VIT_211s0078g00260(VIT_211s0078g00260)	XP_010656676.1 PREDICTED: uncharacterized protein LOC100256672 [Vitis vinifera]
chr11	13609834	13610221	peak_344	VIT_211s0065g00170:Promoter	VIT_211s0065g00170:chr11:13587362-13610055:-:27	VIT_211s0065g00170(VIT_211s0065g00170)	NP_001268193.1 promoter-binding protein SPL10 [Vitis vinifera]
chr11	13785097	13785303	peak_345	intergenic	VIT_211s0065g00210:chr11:13790514-13795829:+:-5314	VIT_211s0065g00210(VIT_211s0065g00210)	XP_002266859.2 PREDICTED: protein SUPPRESSOR OF MAX2 1 isoform X1 [Vitis vinifera]
chr11	14988427	14988632	peak_346	VIT_211s0065g00955:Promoter	VIT_211s0065g00955:chr11:14990147-14990396:+:-1617	VIT_211s0065g00955(VIT_211s0065g00955)	XP_002280396.1 PREDICTED: zinc finger CCCH domain-containing protein 48 [Vitis vinifera]
chr11	16189854	16190000	peak_347	VIT_211s0103g00390:Promoter	VIT_211s0103g00390:chr11:16161575-16188558:-:-1369	VIT_211s0103g00390(VIT_211s0103g00390)	CBI40116.3 unnamed protein product, partial [Vitis vinifera]
chr11	18261013	18261248	peak_348	VIT_211s0052g00720:five_prime_UTR	VIT_211s0052g00720:chr11:18261061-18262861:+:69	VIT_211s0052g00720(VIT_211s0052g00720)	XP_002269105.1 PREDICTED: adagio protein 1 [Vitis vinifera]
chr11	18469720	18470035	peak_349	VIT_211s0052g00880:five_prime_UTR	VIT_211s0052g00880:chr11:18462749-18470000:-:122	VIT_211s0052g00880(VIT_211s0052g00880)	XP_002270732.2 PREDICTED: NADPH--cytochrome P450 reductase [Vitis vinifera]
chr11	18532883	18533103	peak_350	intergenic	VIT_211s0052g00900:chr11:18535885-18537135:+:-2892	VIT_211s0052g00900(VIT_211s0052g00900)	XP_010656920.1 PREDICTED: uncharacterized protein LOC104880802 [Vitis vinifera]
chr11	18781189	18781347	peak_351	VIT_211s0052g01080:intron	VIT_211s0052g01080:chr11:18773497-18786666:-:5398	VIT_211s0052g01080(VIT_211s0052g01080)	NA
chr11	19178208	19178476	peak_352	VIT_211s0052g01470:CDS	VIT_211s0052g01470:chr11:19174941-19180227:+:3401	VIT_211s0052g01470(VIT_211s0052g01470)	CBI17789.3 unnamed protein product, partial [Vitis vinifera]
chr11	19390800	19391008	peak_353	VIT_211s0052g01650:Promoter	VIT_211s0052g01650:chr11:19389561-19390849:-:-55	VIT_211s0052g01650(VIT_211s0052g01650)	XP_002276867.1 PREDICTED: pathogenesis-related protein PR-1 [Vitis vinifera]
chr11_random	232488	232639	peak_354	VIT_211s0016g00200:Promoter;VIT_211s0016g00210:Promoter	VIT_211s0016g00210:chr11_random:232286-232480:-:-83	VIT_211s0016g00210(VIT_211s0016g00210)	NA
chr11_random	273811	273954	peak_355	VIT_211s0016g00250:three_prime_UTR	VIT_211s0016g00250:chr11_random:273747-278518:-:4635	VIT_211s0016g00250(VIT_211s0016g00250)	CBI41034.3 unnamed protein product, partial [Vitis vinifera]
chr12	395057	395340	peak_356	intergenic	VIT_212s0142g00450:chr12:365643-379493:-:-15705	VIT_212s0142g00450(VIT_212s0142g00450)	XP_019079361.1 PREDICTED: uncharacterized protein LOC100255858 isoform X1 [Vitis vinifera]
chr12	1114922	1115210	peak_357	VIT_212s0028g00510:Promoter	VIT_212s0028g00510:chr12:1111470-1115002:-:-64	VIT_212s0028g00510(VIT_212s0028g00510)	XP_019078795.1 PREDICTED: GDSL esterase/lipase At4g10955 isoform X1 [Vitis vinifera]
chr12	1467603	1467825	peak_358	VIT_212s0028g00960:five_prime_UTR	VIT_212s0028g00960:chr12:1467379-1470568:+:335	VIT_212s0028g00960(VIT_212s0028g00960)	XP_002283193.1 PREDICTED: phytoene synthase 2, chloroplastic [Vitis vinifera]
chr12	1609965	1610186	peak_359	VIT_212s0028g01080:five_prime_UTR	VIT_212s0028g01080:chr12:1608052-1610117:-:41	VIT_212s0028g01080(VIT_212s0028g01080)	XP_002283048.1 PREDICTED: oxygen-evolving enhancer protein 2, chloroplastic isoform X1 [Vitis vinifera]
chr12	1834712	1834944	peak_360	VIT_212s0028g01210:five_prime_UTR	VIT_212s0028g01210:chr12:1834812-1840165:+:16	VIT_212s0028g01210(VIT_212s0028g01210)	XP_002282723.1 PREDICTED: DNA-directed RNA polymerases II and V subunit 6B [Vitis vinifera]
chr12	2033137	2033341	peak_361	VIT_212s0028g01370:five_prime_UTR	VIT_212s0028g01370:chr12:2027671-2033270:-:31	VIT_212s0028g01370(VIT_212s0028g01370)	XP_002278078.2 PREDICTED: protein trichome birefringence-like 43 [Vitis vinifera]
chr12	2334372	2334562	peak_362	VIT_212s0028g01670:Promoter;VIT_212s0028g01680:intron	VIT_212s0028g01680:chr12:2333601-2339774:+:866	VIT_212s0028g01680(VIT_212s0028g01680)	CBI22021.3 unnamed protein product, partial [Vitis vinifera]
chr12	2363816	2364184	peak_363	VIT_212s0028g01720:Promoter	VIT_212s0028g01720:chr12:2365522-2366986:+:-1522	VIT_212s0028g01720(VIT_212s0028g01720)	XP_002277345.1 PREDICTED: uncharacterized protein LOC100260838 [Vitis vinifera]
chr12	2365333	2365871	peak_364	VIT_212s0028g01720:CDS	VIT_212s0028g01720:chr12:2365522-2366986:+:80	VIT_212s0028g01720(VIT_212s0028g01720)	XP_002277345.1 PREDICTED: uncharacterized protein LOC100260838 [Vitis vinifera]
chr12	2829435	2829716	peak_365	intergenic	VIT_212s0028g02120:chr12:2833469-2837359:+:-3893	VIT_212s0028g02120(VIT_212s0028g02120)	CBI21989.3 unnamed protein product, partial [Vitis vinifera]
chr12	3224599	3224833	peak_366	VIT_212s0028g02510:five_prime_UTR	VIT_212s0028g02510:chr12:3217714-3224950:-:234	VIT_212s0028g02510(VIT_212s0028g02510)	XP_002276195.1 PREDICTED: transcription factor GTE4 [Vitis vinifera]
chr12	3296997	3297270	peak_367	VIT_212s0028g02540:five_prime_UTR	VIT_212s0028g02540:chr12:3295148-3297237:-:103	VIT_212s0028g02540(VIT_212s0028g02540)	XP_002279275.1 PREDICTED: PLASMODESMATA CALLOSE-BINDING PROTEIN 5 [Vitis vinifera]
chr12	3751462	3751643	peak_368	VIT_212s0028g03010:Promoter	VIT_212s0028g03010:chr12:3752303-3752964:+:-750	VIT_212s0028g03010(VIT_212s0028g03010)	XP_002262673.1 PREDICTED: glutaredoxin-C9 [Vitis vinifera]
chr12	4003839	4004103	peak_369	VIT_212s0028g03270:Promoter	VIT_212s0028g03270:chr12:4004228-4005132:+:-257	VIT_212s0028g03270(VIT_212s0028g03270)	XP_002276215.1 PREDICTED: ethylene-responsive transcription factor 4 [Vitis vinifera]
chr12	4007600	4007966	peak_370	intergenic	VIT_212s0028g03270:chr12:4004228-4005132:+:3555	VIT_212s0028g03270(VIT_212s0028g03270)	XP_002276215.1 PREDICTED: ethylene-responsive transcription factor 4 [Vitis vinifera]
chr12	4008598	4008893	peak_371	intergenic	VIT_212s0028g03270:chr12:4004228-4005132:+:4517	VIT_212s0028g03270(VIT_212s0028g03270)	XP_002276215.1 PREDICTED: ethylene-responsive transcription factor 4 [Vitis vinifera]
chr12	4666639	4666968	peak_372	VIT_212s0028g03790:Promoter	VIT_212s0028g03790:chr12:4668097-4672574:+:-1293	VIT_212s0028g03790(VIT_212s0028g03790)	XP_002272559.1 PREDICTED: uncharacterized protein LOC100262522 [Vitis vinifera]
chr12	4667451	4667652	peak_373	VIT_212s0028g03790:Promoter	VIT_212s0028g03790:chr12:4668097-4672574:+:-545	VIT_212s0028g03790(VIT_212s0028g03790)	XP_002272559.1 PREDICTED: uncharacterized protein LOC100262522 [Vitis vinifera]
chr12	4712830	4713282	peak_374	intergenic	VIT_212s0028g03860:chr12:4723688-4727689:+:-10632	VIT_212s0028g03860(VIT_212s0028g03860)	XP_002272136.1 PREDICTED: E3 ubiquitin-protein ligase RMA1H1 [Vitis vinifera]
chr12	4719384	4719793	peak_375	intergenic	VIT_212s0028g03860:chr12:4723688-4727689:+:-4099	VIT_212s0028g03860(VIT_212s0028g03860)	XP_002272136.1 PREDICTED: E3 ubiquitin-protein ligase RMA1H1 [Vitis vinifera]
chr12	4724912	4725200	peak_376	intergenic	VIT_212s0028g03860:chr12:4723688-4727689:+:1368	VIT_212s0028g03860(VIT_212s0028g03860)	XP_002272136.1 PREDICTED: E3 ubiquitin-protein ligase RMA1H1 [Vitis vinifera]
chr12	4927071	4927449	peak_377	intergenic	VIT_212s0028g04040:chr12:4921855-4923312:+:5405	VIT_212s0028g04040(VIT_212s0028g04040)	CBI21828.3 unnamed protein product, partial [Vitis vinifera]
chr12	5209454	5210009	peak_378	VIT_212s0059g00380:Promoter;VIT_212s0059g00370:Promoter	VIT_212s0059g00370:chr12:5208672-5209330:-:-401	VIT_212s0059g00370(VIT_212s0059g00370)	XP_002264788.2 PREDICTED: uncharacterized protein LOC100243037 [Vitis vinifera]
chr12	5253517	5254387	peak_379	VIT_212s0059g00430:Promoter	VIT_212s0059g00430:chr12:5252971-5253504:-:-448	VIT_212s0059g00430(VIT_212s0059g00430)	XP_019078993.1 PREDICTED: uncharacterized protein LOC100255025 [Vitis vinifera]
chr12	5353598	5353784	peak_380	intergenic	VIT_212s0059g00510:chr12:5359946-5360364:+:-6255	VIT_212s0059g00510(VIT_212s0059g00510)	NA
chr12	5478551	5478744	peak_381	VIT_212s0059g00640:Promoter	VIT_212s0059g00640:chr12:5480359-5485991:+:-1711	VIT_212s0059g00640(VIT_212s0059g00640)	XP_002268282.1 PREDICTED: probable beta-1,3-galactosyltransferase 2 isoform X1 [Vitis vinifera]; XP_010657202.1 PREDICTED: probable beta-1,3-galactosyltransferase 2 isoform X2 [Vitis vinifera]
chr12	5505916	5506127	peak_382	VIT_212s0059g00670:intron	VIT_212s0059g00670:chr12:5504343-5508751:+:1678	VIT_212s0059g00670(VIT_212s0059g00670)	XP_002268886.1 PREDICTED: 2-alkenal reductase (NADP(+)-dependent) [Vitis vinifera]
chr12	5535160	5535258	peak_383	VIT_212s0059g00710:Promoter	VIT_212s0059g00710:chr12:5533258-5534987:-:-222	VIT_212s0059g00710(VIT_212s0059g00710)	XP_010657206.1 PREDICTED: probable membrane metalloprotease ARASP2, chloroplastic [Vitis vinifera]
chr12	5672902	5673014	peak_384	VIT_212s0059g00870:Promoter	VIT_212s0059g00870:chr12:5671493-5672761:-:-197	VIT_212s0059g00870(VIT_212s0059g00870)	XP_002269660.1 PREDICTED: mitogen-activated protein kinase kinase kinase A [Vitis vinifera]
chr12	5973714	5973893	peak_385	VIT_212s0059g01060:CDS	VIT_212s0059g01060:chr12:5972188-5975957:-:2153	VIT_212s0059g01060(VIT_212s0059g01060)	CBI28837.3 unnamed protein product, partial [Vitis vinifera]
chr12	6014028	6014499	peak_386	VIT_212s0059g01100:five_prime_UTR	VIT_212s0059g01100:chr12:6009082-6014318:-:54	VIT_212s0059g01100(VIT_212s0059g01100)	XP_002273297.1 PREDICTED: uncharacterized protein LOC100246609 [Vitis vinifera]
chr12	6092081	6092205	peak_387	VIT_212s0059g01150:five_prime_UTR;VIT_212s0059g01160:Promoter	VIT_212s0059g01150:chr12:6086287-6092190:-:47	VIT_212s0059g01150(VIT_212s0059g01150)	XP_002273536.1 PREDICTED: uncharacterized protein LOC100241486 [Vitis vinifera]
chr12	6135134	6135390	peak_388	VIT_212s0059g01200:five_prime_UTR	VIT_212s0059g01200:chr12:6128025-6135644:-:382	VIT_212s0059g01200(VIT_212s0059g01200)	XP_002273905.1 PREDICTED: plant UBX domain-containing protein 4 [Vitis vinifera]
chr12	6264148	6264422	peak_389	VIT_212s0059g01320:five_prime_UTR;VIT_212s0059g01310:Promoter	VIT_212s0059g01320:chr12:6263831-6267156:+:454	VIT_212s0059g01320(VIT_212s0059g01320)	XP_002274828.1 PREDICTED: glucan endo-1,3-beta-glucosidase 12 [Vitis vinifera]
chr12	6276599	6276851	peak_390	VIT_212s0059g01340:three_prime_UTR	VIT_212s0059g01340:chr12:6275958-6280291:-:3566	VIT_212s0059g01340(VIT_212s0059g01340)	XP_010657236.1 PREDICTED: uncharacterized protein LOC100263717 [Vitis vinifera]
chr12	6326943	6327142	peak_391	VIT_212s0059g01400:five_prime_UTR	VIT_212s0059g01400:chr12:6322024-6327305:-:262	VIT_212s0059g01400(VIT_212s0059g01400)	XP_002275443.1 PREDICTED: probable tyrosine-protein phosphatase At1g05000 [Vitis vinifera]
chr12	6338493	6338682	peak_392	VIT_212s0059g01410:Promoter	VIT_212s0059g01410:chr12:6340187-6340705:+:-1599	VIT_212s0059g01410(VIT_212s0059g01410)	NA
chr12	6378860	6379144	peak_393	VIT_212s0059g01450:Promoter	VIT_212s0059g01450:chr12:6379427-6386194:+:-425	VIT_212s0059g01450(VIT_212s0059g01450)	XP_002275775.1 PREDICTED: zinc finger CCCH domain-containing protein 3 [Vitis vinifera]
chr12	6393026	6393560	peak_394	intergenic	VIT_212s0059g01460:chr12:6403313-6404449:+:-10020	VIT_212s0059g01460(VIT_212s0059g01460)	XP_002275892.1 PREDICTED: ethylene-responsive transcription factor 3-like [Vitis vinifera]
chr12	6509206	6509252	peak_395	VIT_212s0059g01590:intron	VIT_212s0059g01590:chr12:6491574-6511602:-:2373	VIT_212s0059g01590(VIT_212s0059g01590)	CBI28884.3 unnamed protein product, partial [Vitis vinifera]
chr12	6510455	6510600	peak_396	VIT_212s0059g01590:intron	VIT_212s0059g01590:chr12:6491574-6511602:-:1074	VIT_212s0059g01590(VIT_212s0059g01590)	CBI28884.3 unnamed protein product, partial [Vitis vinifera]
chr12	6524591	6524782	peak_397	VIT_212s0059g01610:Promoter	VIT_212s0059g01610:chr12:6524946-6525460:+:-259	VIT_212s0059g01610(VIT_212s0059g01610)	NA
chr12	6531903	6532318	peak_398	VIT_212s0059g01630:Promoter	VIT_212s0059g01630:chr12:6532153-6546759:+:-42	VIT_212s0059g01630(VIT_212s0059g01630)	XP_010657257.1 PREDICTED: uncharacterized protein LOC100248207 [Vitis vinifera]
chr12	6546540	6546691	peak_399	VIT_212s0059g01640:five_prime_UTR;VIT_212s0059g01630:three_prime_UTR	VIT_212s0059g01640:chr12:6544725-6546660:-:44	VIT_212s0059g01640(VIT_212s0059g01640)	XP_002271985.2 PREDICTED: uncharacterized protein LOC100243092 [Vitis vinifera]
chr12	6563957	6564311	peak_400	VIT_212s0059g01660:five_prime_UTR;VIT_212s0059g01650:Promoter	VIT_212s0059g01660:chr12:6564093-6572507:+:41	VIT_212s0059g01660(VIT_212s0059g01660)	XP_002277197.1 PREDICTED: 3-oxoacyl-[acyl-carrier-protein] synthase, mitochondrial isoform X1 [Vitis vinifera]
chr12	6761031	6761221	peak_401	VIT_212s0059g01900:Promoter;VIT_212s0059g01890:three_prime_UTR	VIT_212s0059g01900:chr12:6762019-6765270:+:-893	VIT_212s0059g01900(VIT_212s0059g01900)	XP_002278171.1 PREDICTED: uncharacterized protein LOC100253450 [Vitis vinifera]
chr12	6835470	6835543	peak_402	intergenic	VIT_212s0059g01980:chr12:6825356-6832937:-:-2569	VIT_212s0059g01980(VIT_212s0059g01980)	XP_002278664.1 PREDICTED: protein ULTRAPETALA 1 [Vitis vinifera]
chr12	7091525	7091774	peak_403	VIT_212s0059g02300:five_prime_UTR	VIT_212s0059g02300:chr12:7080581-7091830:-:180	VIT_212s0059g02300(VIT_212s0059g02300)	XP_019079357.1 PREDICTED: FHA domain-containing protein DDL isoform X1 [Vitis vinifera]
chr12	7122597	7122888	peak_404	VIT_212s0059g02320:Promoter	VIT_212s0059g02320:chr12:7124740-7126348:+:-1997	VIT_212s0059g02320(VIT_212s0059g02320)	XP_002279953.1 PREDICTED: uncharacterized protein LOC100253364 isoform X1 [Vitis vinifera]; XP_019078852.1 PREDICTED: uncharacterized protein LOC100253364 isoform X2 [Vitis vinifera]
chr12	7144745	7145004	peak_405	intergenic	VIT_212s0059g02350:chr12:7139318-7142749:-:-2125	VIT_212s0059g02350(VIT_212s0059g02350)	XP_002280024.1 PREDICTED: isocitrate lyase [Vitis vinifera]
chr12	7372721	7372895	peak_406	VIT_212s0059g02660:Promoter;VIT_212s0059g02670:Promoter	VIT_212s0059g02670:chr12:7373834-7379807:+:-1026	VIT_212s0059g02670(VIT_212s0059g02670)	XP_002281003.2 PREDICTED: beta-amylase [Vitis vinifera]
chr12	7495034	7495261	peak_407	VIT_212s0059g02740:Promoter;VIT_212s0059g02750:five_prime_UTR	VIT_212s0059g02750:chr12:7494923-7500496:+:224	VIT_212s0059g02750(VIT_212s0059g02750)	XP_002275372.3 PREDICTED: uncharacterized protein LOC100258551 isoform X2 [Vitis vinifera]; XP_010657342.1 PREDICTED: uncharacterized protein LOC100258551 isoform X1 [Vitis vinifera]
chr12	7504346	7504603	peak_408	intergenic	VIT_212s0059g02770:chr12:7508962-7511106:+:-4487	VIT_212s0059g02770(VIT_212s0059g02770)	XP_002275420.1 PREDICTED: scarecrow-like protein 32 [Vitis vinifera]
chr12	8048290	8048526	peak_409	VIT_212s0134g00400:five_prime_UTR	VIT_212s0134g00400:chr12:8048315-8052219:+:93	VIT_212s0134g00400(VIT_212s0134g00400)	XP_002272924.1 PREDICTED: putative zinc finger protein At1g68190 [Vitis vinifera]
chr12	8095682	8095869	peak_410	VIT_212s0134g00470:five_prime_UTR	VIT_212s0134g00470:chr12:8094715-8095952:-:176	VIT_212s0134g00470(VIT_212s0134g00470)	XP_003633327.1 PREDICTED: uncharacterized protein LOC100853582 [Vitis vinifera]
chr12	8182365	8182933	peak_411	VIT_212s0134g00560:CDS	VIT_212s0134g00560:chr12:8182156-8184593:-:1944	VIT_212s0134g00560(VIT_212s0134g00560)	XP_010657383.1 PREDICTED: uncharacterized GPI-anchored protein At4g28100 [Vitis vinifera]
chr12	8440519	8441070	peak_412	VIT_212s0178g00040:five_prime_UTR	VIT_212s0178g00040:chr12:8440720-8476694:+:74	VIT_212s0178g00040(VIT_212s0178g00040)	XP_002264923.1 PREDICTED: protein LNK1 [Vitis vinifera]
chr12	8771506	8771702	peak_413	VIT_212s0057g00070:Promoter	VIT_212s0057g00070:chr12:8771777-8772529:+:-173	VIT_212s0057g00070(VIT_212s0057g00070)	XP_002275551.1 PREDICTED: uncharacterized protein LOC100242538 [Vitis vinifera]
chr12	8779380	8779511	peak_414	VIT_212s0057g00090:Promoter	VIT_212s0057g00090:chr12:8779703-8782407:+:-257	VIT_212s0057g00090(VIT_212s0057g00090)	XP_019078846.1 PREDICTED: uncharacterized protein LOC100252779 [Vitis vinifera]
chr12	8787433	8787619	peak_415	VIT_212s0057g00120:Promoter	VIT_212s0057g00120:chr12:8787714-8801287:+:-188	VIT_212s0057g00120(VIT_212s0057g00120)	XP_002275082.1 PREDICTED: uncharacterized protein LOC100251039 [Vitis vinifera]
chr12	9086895	9087083	peak_416	VIT_212s0057g00510:five_prime_UTR	VIT_212s0057g00510:chr12:9084225-9087056:-:67	VIT_212s0057g00510(VIT_212s0057g00510)	XP_002270802.2 PREDICTED: BTB/POZ domain-containing protein At5g48130 [Vitis vinifera]
chr12	9137574	9137874	peak_417	intergenic	VIT_212s0057g00560:chr12:9122796-9126383:-:-11341	VIT_212s0057g00560(VIT_212s0057g00560)	XP_002272334.1 PREDICTED: scarecrow-like transcription factor PAT1 [Vitis vinifera]
chr12	9151593	9151736	peak_418	VIT_212s0057g00570:Promoter	VIT_212s0057g00570:chr12:9145737-9150703:-:-961	VIT_212s0057g00570(VIT_212s0057g00570)	XP_010657431.2 PREDICTED: zinc finger CCCH domain-containing protein 18 isoform X1 [Vitis vinifera]; XP_010657433.2 PREDICTED: zinc finger CCCH domain-containing protein 18 isoform X2 [Vitis vinifera]
chr12	9297454	9297702	peak_419	VIT_212s0057g00670:CDS	VIT_212s0057g00670:chr12:9297410-9304470:+:168	VIT_212s0057g00670(VIT_212s0057g00670)	CBI28422.3 unnamed protein product, partial [Vitis vinifera]; XP_002270014.3 PREDICTED: heat shock protein 90-6, mitochondrial isoform X2 [Vitis vinifera]; XP_010657447.1 PREDICTED: heat shock protein 90-6, mitochondrial isoform X1 [Vitis vinifera]
chr12	9621558	9621869	peak_420	intergenic	VIT_212s0057g00910:chr12:9617261-9617761:+:4452	VIT_212s0057g00910(VIT_212s0057g00910)	XP_002269014.1 PREDICTED: transcriptional regulator STERILE APETALA isoform X1 [Vitis vinifera]
chr12	10005373	10005516	peak_421	VIT_212s0057g01250:CDS;VIT_212s0057g01260:five_prime_UTR	VIT_212s0057g01250:chr12:10000744-10005486:-:41	VIT_212s0057g01250(VIT_212s0057g01250)	XP_002267469.2 PREDICTED: ribulose-1,5 bisphosphate carboxylase/oxygenase large subunit N-methyltransferase, chloroplastic [Vitis vinifera]
chr12	10015662	10016298	peak_422	VIT_212s0057g01270:five_prime_UTR	VIT_212s0057g01270:chr12:10008330-10016196:-:216	VIT_212s0057g01270(VIT_212s0057g01270)	XP_002267417.1 PREDICTED: long chain acyl-CoA synthetase 8 [Vitis vinifera]
chr12	10051941	10052229	peak_423	VIT_212s0057g01310:Promoter	VIT_212s0057g01310:chr12:10052258-10054271:+:-173	VIT_212s0057g01310(VIT_212s0057g01310)	XP_002264832.1 PREDICTED: uncharacterized protein LOC100266500 [Vitis vinifera]
chr12	13363999	13364323	peak_424	intergenic	VIT_212s0055g00460:chr12:13355977-13361138:-:-3023	VIT_212s0055g00460(VIT_212s0055g00460)	XP_002266692.1 PREDICTED: tubby-like F-box protein 8 [Vitis vinifera]
chr12	14339645	14339909	peak_425	VIT_212s0055g00920:intron	VIT_212s0055g00920:chr12:14336941-14340703:-:926	VIT_212s0055g00920(VIT_212s0055g00920)	XP_002268766.1 PREDICTED: aminotransferase ALD1 [Vitis vinifera]
chr12	17173900	17174080	peak_426	VIT_212s0034g01220:Promoter;VIT_212s0034g01210:Promoter	VIT_212s0034g01220:chr12:17174160-17211596:+:-170	VIT_212s0034g01220(VIT_212s0034g01220)	XP_002273298.2 PREDICTED: uncharacterized protein LOC100248070 isoform X1 [Vitis vinifera]
chr12	17434728	17435047	peak_427	VIT_212s0034g01420:five_prime_UTR	VIT_212s0034g01420:chr12:17423774-17435115:-:227	VIT_212s0034g01420(VIT_212s0034g01420)	CAN72838.1 hypothetical protein VITISV_008788 [Vitis vinifera]; XP_010657764.1 PREDICTED: mastermind-like domain-containing protein 1 isoform X1 [Vitis vinifera]
chr12	17932469	17932680	peak_428	intergenic	VIT_212s0034g01780:chr12:17899362-17907279:+:33212	VIT_212s0034g01780(VIT_212s0034g01780)	PNT55795.1 hypothetical protein POPTR_001G211000v3 [Populus trichocarpa]; XP_010657700.1 PREDICTED: uncharacterized protein At1g10890 isoform X1 [Vitis vinifera]; XP_010657701.1 PREDICTED: uncharacterized protein At1g10890 isoform X3 [Vitis vinifera]; XP_016729563.1 PREDICTED: uncharacterized protein At1g10890-like, partial [Gossypium hirsutum]; XP_019079110.1 PREDICTED: uncharacterized protein A…
chr12	18440120	18440338	peak_429	VIT_212s0034g02140:five_prime_UTR	VIT_212s0034g02140:chr12:18403897-18440277:-:48	VIT_212s0034g02140(VIT_212s0034g02140)	CAN83928.1 hypothetical protein VITISV_036910 [Vitis vinifera]
chr12	20981200	20981465	peak_430	VIT_212s0035g01180:five_prime_UTR	VIT_212s0035g01180:chr12:20975047-20981419:-:86	VIT_212s0035g01180(VIT_212s0035g01180)	XP_002264491.2 PREDICTED: probable serine/threonine-protein kinase At1g09600 [Vitis vinifera]
chr12	20990744	20990918	peak_431	VIT_212s0035g01210:five_prime_UTR	VIT_212s0035g01210:chr12:20990541-20997577:+:290	VIT_212s0035g01210(VIT_212s0035g01210)	XP_002265266.1 PREDICTED: cytochrome c [Vitis vinifera]
chr12	21949926	21949977	peak_432	VIT_212s0035g01800:five_prime_UTR	VIT_212s0035g01800:chr12:21939725-21950188:-:236	VIT_212s0035g01800(VIT_212s0035g01800)	XP_002268348.2 PREDICTED: auxin response factor 1 isoform X1 [Vitis vinifera]; XP_010657917.1 PREDICTED: auxin response factor 1 isoform X2 [Vitis vinifera]
chr12	21950330	21950523	peak_433	VIT_212s0035g01800:Promoter	VIT_212s0035g01800:chr12:21939725-21950188:-:-238	VIT_212s0035g01800(VIT_212s0035g01800)	XP_002268348.2 PREDICTED: auxin response factor 1 isoform X1 [Vitis vinifera]; XP_010657917.1 PREDICTED: auxin response factor 1 isoform X2 [Vitis vinifera]
chr12	21976649	21977077	peak_434	VIT_212s0035g01810:five_prime_UTR	VIT_212s0035g01810:chr12:21976778-21996674:+:85	VIT_212s0035g01810(VIT_212s0035g01810)	XP_002269253.1 PREDICTED: mitotic spindle checkpoint protein MAD1 [Vitis vinifera]
chr12	22229191	22229847	peak_435	VIT_212s0035g01900:three_prime_UTR;VIT_212s0035g01910:CDS	VIT_212s0035g01910:chr12:22228714-22229897:-:378	VIT_212s0035g01910(VIT_212s0035g01910)	CBI29627.3 unnamed protein product, partial [Vitis vinifera]
chr12	22251301	22251607	peak_436	VIT_212s0035g01920:five_prime_UTR	VIT_212s0035g01920:chr12:22240382-22251527:-:73	VIT_212s0035g01920(VIT_212s0035g01920)	XP_002270977.1 PREDICTED: methionine S-methyltransferase isoform X1 [Vitis vinifera]; XP_019079301.1 PREDICTED: methionine S-methyltransferase isoform X2 [Vitis vinifera]
chr12	22398094	22398418	peak_437	VIT_212s0035g02070:CDS	VIT_212s0035g02070:chr12:22397941-22403348:+:315	VIT_212s0035g02070(VIT_212s0035g02070)	XP_002269382.1 PREDICTED: tetraketide alpha-pyrone reductase 1 [Vitis vinifera]
chr12_random	368603	369139	peak_438	VIT_212s0142g00430:Promoter	VIT_212s0142g00430:chr12_random:356368-368688:-:-183	VIT_212s0142g00430(VIT_212s0142g00430)	NP_001268001.1 mitochondrial alternative oxidase 2 [Vitis vinifera]
chr13	186504	186995	peak_439	VIT_213s0067g00260:CDS	VIT_213s0067g00260:chr13:185716-187486:-:736	VIT_213s0067g00260(VIT_213s0067g00260)	XP_002268520.1 PREDICTED: nematode resistance protein-like HSPRO2 [Vitis vinifera]
chr13	187408	187932	peak_440	VIT_213s0067g00260:Promoter	VIT_213s0067g00260:chr13:185716-187486:-:-184	VIT_213s0067g00260(VIT_213s0067g00260)	XP_002268520.1 PREDICTED: nematode resistance protein-like HSPRO2 [Vitis vinifera]
chr13	188571	189357	peak_441	VIT_213s0067g00260:Promoter	VIT_213s0067g00260:chr13:185716-187486:-:-1478	VIT_213s0067g00260(VIT_213s0067g00260)	XP_002268520.1 PREDICTED: nematode resistance protein-like HSPRO2 [Vitis vinifera]
chr13	220295	220727	peak_442	VIT_213s0067g00330:five_prime_UTR	VIT_213s0067g00330:chr13:220406-225984:+:105	VIT_213s0067g00330(VIT_213s0067g00330)	XP_002268925.1 PREDICTED: auxin transporter-like protein 2 [Vitis vinifera]
chr13	375806	376158	peak_443	VIT_213s0067g00670:Promoter	VIT_213s0067g00670:chr13:364769-375686:-:-296	VIT_213s0067g00670(VIT_213s0067g00670)	XP_002271517.1 PREDICTED: nuclear pore complex protein NUP88 [Vitis vinifera]
chr13	603294	603539	peak_444	VIT_213s0067g01070:Promoter	VIT_213s0067g01070:chr13:603511-607186:+:-94	VIT_213s0067g01070(VIT_213s0067g01070)	XP_019079979.1 PREDICTED: zinc finger CCCH domain-containing protein 29-like isoform X1 [Vitis vinifera]
chr13	634777	635292	peak_445	VIT_213s0067g01130:Promoter;VIT_213s0067g01150:CDS	VIT_213s0067g01150:chr13:634858-637431:+:176	VIT_213s0067g01150(VIT_213s0067g01150)	XP_002272219.1 PREDICTED: gibberellin 2-beta-dioxygenase 1 [Vitis vinifera]
chr13	875747	875977	peak_446	VIT_213s0067g01550:five_prime_UTR	VIT_213s0067g01550:chr13:871059-875931:-:69	VIT_213s0067g01550(VIT_213s0067g01550)	XP_002273218.1 PREDICTED: inactive receptor-like serine/threonine-protein kinase At2g40270 [Vitis vinifera]
chr13	1020187	1020587	peak_447	VIT_213s0067g01880:Promoter	VIT_213s0067g01880:chr13:1022006-1022905:+:-1619	VIT_213s0067g01880(VIT_213s0067g01880)	XP_010658225.1 PREDICTED: LOB domain-containing protein 12 [Vitis vinifera]
chr13	1045053	1045315	peak_448	VIT_213s0067g01900:Promoter;VIT_213s0067g01910:Promoter	VIT_213s0067g01900:chr13:1037861-1045112:-:-72	VIT_213s0067g01900(VIT_213s0067g01900)	CBI25423.3 unnamed protein product, partial [Vitis vinifera]; XP_002273715.1 PREDICTED: DEAD-box ATP-dependent RNA helicase 18 [Vitis vinifera]
chr13	1063500	1063821	peak_449	intergenic	VIT_213s0067g01940:chr13:1064835-1065580:-:1919	VIT_213s0067g01940(VIT_213s0067g01940)	XP_002277562.1 PREDICTED: abscisic acid receptor PYL4 [Vitis vinifera]
chr13	1084010	1084499	peak_450	VIT_213s0067g01960:five_prime_UTR	VIT_213s0067g01960:chr13:1081134-1084262:-:7	VIT_213s0067g01960(VIT_213s0067g01960)	XP_002273838.1 PREDICTED: dehydration-responsive element-binding protein 2C [Vitis vinifera]
chr13	1085057	1085395	peak_451	VIT_213s0067g01960:Promoter	VIT_213s0067g01960:chr13:1081134-1084262:-:-964	VIT_213s0067g01960(VIT_213s0067g01960)	XP_002273838.1 PREDICTED: dehydration-responsive element-binding protein 2C [Vitis vinifera]
chr13	1203687	1203826	peak_452	VIT_213s0067g02130:Promoter	VIT_213s0067g02130:chr13:1204102-1205990:+:-345	VIT_213s0067g02130(VIT_213s0067g02130)	XP_003633435.2 PREDICTED: uncharacterized protein LOC100248433 [Vitis vinifera]
chr13	1204637	1204838	peak_453	VIT_213s0067g02130:CDS	VIT_213s0067g02130:chr13:1204102-1205990:+:635	VIT_213s0067g02130(VIT_213s0067g02130)	XP_003633435.2 PREDICTED: uncharacterized protein LOC100248433 [Vitis vinifera]
chr13	1228609	1228968	peak_454	intergenic	VIT_213s0067g02181:chr13:1229239-1230125:-:1336	VIT_213s0067g02181(VIT_213s0067g02181)	CBI25404.3 unnamed protein product, partial [Vitis vinifera]
chr13	1349067	1349154	peak_455	intergenic	VIT_213s0067g02480:chr13:1344038-1347821:+:5072	VIT_213s0067g02480(VIT_213s0067g02480)	NP_001267860.1 CBL-interacting protein kinase 13 [Vitis vinifera]
chr13	1791199	1791549	peak_456	VIT_213s0067g03220:five_prime_UTR	VIT_213s0067g03220:chr13:1784905-1791441:-:67	VIT_213s0067g03220(VIT_213s0067g03220)	XP_010658164.1 PREDICTED: uncharacterized protein LOC104881083 [Vitis vinifera]
chr13	1856436	1856740	peak_457	VIT_213s0067g03390:Promoter	VIT_213s0067g03390:chr13:1857953-1891641:+:-1365	VIT_213s0067g03390(VIT_213s0067g03390)	XP_010658154.1 PREDICTED: two-component response regulator-like PRR37 isoform X1 [Vitis vinifera]; XP_010658157.1 PREDICTED: two-component response regulator-like PRR37 isoform X2 [Vitis vinifera]
chr13	2042147	2042356	peak_458	VIT_213s0067g03660:Promoter	VIT_213s0067g03660:chr13:2042334-2051568:+:-82	VIT_213s0067g03660(VIT_213s0067g03660)	XP_010658143.1 PREDICTED: uncharacterized protein LOC100854874 isoform X1 [Vitis vinifera]
chr13	2093418	2093636	peak_459	intergenic	VIT_213s0067g03750:chr13:2094810-2097217:-:3690	VIT_213s0067g03750(VIT_213s0067g03750)	XP_003633443.1 PREDICTED: ABC transporter G family member 6 [Vitis vinifera]
chr13	2097474	2097735	peak_460	VIT_213s0067g03750:Promoter	VIT_213s0067g03750:chr13:2094810-2097217:-:-387	VIT_213s0067g03750(VIT_213s0067g03750)	XP_003633443.1 PREDICTED: ABC transporter G family member 6 [Vitis vinifera]
chr13	2428530	2428883	peak_461	VIT_213s0019g00330:Promoter	VIT_213s0019g00330:chr13:2428792-2430926:+:-85	VIT_213s0019g00330(VIT_213s0019g00330)	CBI31728.3 unnamed protein product, partial [Vitis vinifera]
chr13	2429667	2430157	peak_462	VIT_213s0019g00330:intron	VIT_213s0019g00330:chr13:2428792-2430926:+:1120	VIT_213s0019g00330(VIT_213s0019g00330)	CBI31728.3 unnamed protein product, partial [Vitis vinifera]
chr13	2499999	2500565	peak_463	VIT_213s0019g00480:Promoter	VIT_213s0019g00480:chr13:2500574-2501349:+:-292	VIT_213s0019g00480(VIT_213s0019g00480)	XP_002284111.1 PREDICTED: zinc finger protein ZAT12 [Vitis vinifera]
chr13	2689307	2689717	peak_464	VIT_213s0019g00860:five_prime_UTR;VIT_213s0019g00870:Promoter	VIT_213s0019g00860:chr13:2689278-2690178:+:234	VIT_213s0019g00860(VIT_213s0019g00860)	XP_002283860.1 PREDICTED: 15.7 kDa heat shock protein, peroxisomal [Vitis vinifera]
chr13	2720072	2720454	peak_465	VIT_213s0019g00930:Promoter	VIT_213s0019g00930:chr13:2720348-2723716:+:-85	VIT_213s0019g00930(VIT_213s0019g00930)	XP_002279097.1 PREDICTED: heat shock cognate 70 kDa protein [Vitis vinifera]
chr13	2757603	2757850	peak_466	intergenic	VIT_213s0019g01040:chr13:2752453-2753778:+:5273	VIT_213s0019g01040(VIT_213s0019g01040)	XP_002283778.1 PREDICTED: uncharacterized protein LOC100253074 [Vitis vinifera]
chr13	2784901	2785095	peak_467	VIT_213s0019g01090:five_prime_UTR	VIT_213s0019g01090:chr13:2779496-2785013:-:15	VIT_213s0019g01090(VIT_213s0019g01090)	XP_002283693.1 PREDICTED: triosephosphate isomerase, cytosolic [Vitis vinifera]
chr13	2888365	2888707	peak_468	intergenic	VIT_213s0019g01240:chr13:2880580-2885095:-:-3441	VIT_213s0019g01240(VIT_213s0019g01240)	XP_002283590.1 PREDICTED: actin-1 [Vitis vinifera]
chr13	3014295	3014749	peak_469	VIT_213s0019g01430:Promoter	VIT_213s0019g01430:chr13:3014600-3017332:+:-78	VIT_213s0019g01430(VIT_213s0019g01430)	XP_002283532.2 PREDICTED: heat shock cognate 70 kDa protein 2 [Vitis vinifera]
chr13	3122275	3122399	peak_470	VIT_213s0019g01650:five_prime_UTR	VIT_213s0019g01650:chr13:3120073-3122425:-:88	VIT_213s0019g01650(VIT_213s0019g01650)	XP_002283358.1 PREDICTED: expansin-A4 [Vitis vinifera]
chr13	3228804	3229356	peak_471	intergenic	VIT_213s0019g01890:chr13:3227776-3228605:+:1304	VIT_213s0019g01890(VIT_213s0019g01890)	XP_002283227.1 PREDICTED: uncharacterized protein LOC100263265 [Vitis vinifera]
chr13	3421681	3421941	peak_472	VIT_213s0019g02100:Promoter;VIT_213s0019g02110:CDS	VIT_213s0019g02100:chr13:3420900-3421265:-:-546	VIT_213s0019g02100(VIT_213s0019g02100)	NA
chr13	3476540	3477191	peak_473	VIT_213s0019g02200:five_prime_UTR	VIT_213s0019g02200:chr13:3475933-3480081:+:932	VIT_213s0019g02200(VIT_213s0019g02200)	XP_002282703.1 PREDICTED: protein phosphatase 2C 37 [Vitis vinifera]
chr13	3478639	3478795	peak_474	VIT_213s0019g02200:intron	VIT_213s0019g02200:chr13:3475933-3480081:+:2784	VIT_213s0019g02200(VIT_213s0019g02200)	XP_002282703.1 PREDICTED: protein phosphatase 2C 37 [Vitis vinifera]
chr13	3534451	3534775	peak_475	VIT_213s0019g02270:Promoter	VIT_213s0019g02270:chr13:3534352-3534610:-:-3	VIT_213s0019g02270(VIT_213s0019g02270)	CBI31620.3 unnamed protein product, partial [Vitis vinifera]
chr13	3547085	3547582	peak_476	VIT_213s0019g02280:five_prime_UTR	VIT_213s0019g02280:chr13:3539168-3547363:-:29	VIT_213s0019g02280(VIT_213s0019g02280)	XP_002282470.1 PREDICTED: ultraviolet-B receptor UVR8 isoform X2 [Vitis vinifera]
chr13	3557685	3557895	peak_477	VIT_213s0019g02290:Promoter	VIT_213s0019g02290:chr13:3557848-3558613:+:-58	VIT_213s0019g02290(VIT_213s0019g02290)	XP_010658664.1 PREDICTED: wall-associated receptor kinase-like 20 [Vitis vinifera]
chr13	3919825	3920017	peak_478	VIT_213s0019g02660:five_prime_UTR	VIT_213s0019g02660:chr13:3919750-3920698:+:171	VIT_213s0019g02660(VIT_213s0019g02660)	CBI31587.3 unnamed protein product, partial [Vitis vinifera]
chr13	3930054	3930272	peak_479	VIT_213s0019g02680:Promoter	VIT_213s0019g02680:chr13:3930271-3933550:+:-108	VIT_213s0019g02680(VIT_213s0019g02680)	XP_010658503.1 PREDICTED: uncharacterized protein LOC104881129 [Vitis vinifera]
chr13	3943381	3943554	peak_480	intergenic	VIT_213s0019g02710:chr13:3936776-3940891:-:-2576	VIT_213s0019g02710(VIT_213s0019g02710)	XP_010658502.1 PREDICTED: rop guanine nucleotide exchange factor 5 [Vitis vinifera]
chr13	3999716	4000427	peak_481	VIT_213s0019g02750:Promoter;VIT_213s0019g02740:five_prime_UTR	VIT_213s0019g02740:chr13:3999387-4000084:-:12	VIT_213s0019g02740(VIT_213s0019g02740)	XP_002281456.1 PREDICTED: 18.2 kDa class I heat shock protein [Vitis vinifera]
chr13	4003001	4003397	peak_482	VIT_213s0019g02760:Promoter	VIT_213s0019g02760:chr13:4003324-4003954:+:-125	VIT_213s0019g02760(VIT_213s0019g02760)	XP_002281285.1 PREDICTED: 18.2 kDa class I heat shock protein [Vitis vinifera]
chr13	4007041	4007486	peak_483	VIT_213s0019g02770:Promoter	VIT_213s0019g02770:chr13:4006362-4007091:-:-172	VIT_213s0019g02770(VIT_213s0019g02770)	XP_002281394.1 PREDICTED: 18.2 kDa class I heat shock protein [Vitis vinifera]
chr13	4015693	4016439	peak_484	VIT_213s0019g02780:five_prime_UTR	VIT_213s0019g02780:chr13:4015393-4016080:-:14	VIT_213s0019g02780(VIT_213s0019g02780)	XP_002281354.1 PREDICTED: 18.2 kDa class I heat shock protein [Vitis vinifera]
chr13	4043970	4044377	peak_485	VIT_213s0019g02840:Promoter;VIT_213s0019g02830:Promoter	VIT_213s0019g02840:chr13:4043382-4044010:-:-163	VIT_213s0019g02840(VIT_213s0019g02840)	XP_002281260.1 PREDICTED: 18.2 kDa class I heat shock protein [Vitis vinifera]
chr13	4049263	4049496	peak_486	VIT_213s0019g02850:Promoter	VIT_213s0019g02850:chr13:4048635-4049360:-:-19	VIT_213s0019g02850(VIT_213s0019g02850)	XP_002281220.1 PREDICTED: 18.2 kDa class I heat shock protein [Vitis vinifera]
chr13	4113047	4113738	peak_487	VIT_213s0019g02940:Promoter;VIT_213s0019g02930:five_prime_UTR	VIT_213s0019g02930:chr13:4112674-4113430:-:37	VIT_213s0019g02930(VIT_213s0019g02930)	XP_002280935.1 PREDICTED: 18.1 kDa class I heat shock protein [Vitis vinifera]
chr13	4149261	4149526	peak_488	VIT_213s0019g03000:CDS	VIT_213s0019g03000:chr13:4149243-4149995:+:150	VIT_213s0019g03000(VIT_213s0019g03000)	XP_002280821.1 PREDICTED: 18.1 kDa class I heat shock protein [Vitis vinifera]
chr13	4180445	4180936	peak_489	VIT_213s0019g03040:Promoter;VIT_213s0019g03050:intron	VIT_213s0019g03040:chr13:4177110-4179273:-:-1417	VIT_213s0019g03040(VIT_213s0019g03040)	XP_002276555.3 PREDICTED: 7-deoxyloganetic acid glucosyltransferase [Vitis vinifera]
chr13	4195281	4195650	peak_490	VIT_213s0019g03090:Promoter	VIT_213s0019g03090:chr13:4195523-4196187:+:-57	VIT_213s0019g03090(VIT_213s0019g03090)	XP_002280581.1 PREDICTED: 18.1 kDa class I heat shock protein [Vitis vinifera]
chr13	4226946	4227318	peak_491	VIT_213s0019g03160:Promoter	VIT_213s0019g03160:chr13:4227249-4227937:+:-117	VIT_213s0019g03160(VIT_213s0019g03160)	XP_010658493.1 PREDICTED: 18.1 kDa class I heat shock protein [Vitis vinifera]
chr13	4234605	4235286	peak_492	VIT_213s0019g03170:Promoter	VIT_213s0019g03170:chr13:4234110-4234852:-:-93	VIT_213s0019g03170(VIT_213s0019g03170)	XP_019080139.1 PREDICTED: 18.1 kDa class I heat shock protein [Vitis vinifera]
chr13	4508048	4508554	peak_493	VIT_213s0019g03430:Promoter	VIT_213s0019g03430:chr13:4509781-4511249:+:-1480	VIT_213s0019g03430(VIT_213s0019g03430)	XP_002276050.1 PREDICTED: uncharacterized acetyltransferase At3g50280 [Vitis vinifera]
chr13	4718480	4718954	peak_494	VIT_213s0019g03550:Promoter	VIT_213s0019g03550:chr13:4719780-4724350:+:-1063	VIT_213s0019g03550(VIT_213s0019g03550)	XP_002275627.1 PREDICTED: AP2-like ethylene-responsive transcription factor TOE3 isoform X1 [Vitis vinifera]; XP_010658461.1 PREDICTED: ethylene-responsive transcription factor RAP2-7 isoform X2 [Vitis vinifera]
chr13	5169285	5170002	peak_495	VIT_213s0019g03930:Promoter;VIT_213s0019g03940:Promoter	VIT_213s0019g03930:chr13:5168633-5169400:-:-243	VIT_213s0019g03930(VIT_213s0019g03930)	XP_010658647.1 PREDICTED: uncharacterized protein LOC104881153 [Vitis vinifera]
chr13	5301793	5301942	peak_496	VIT_213s0019g04030:five_prime_UTR	VIT_213s0019g04030:chr13:5301435-5306262:+:432	VIT_213s0019g04030(VIT_213s0019g04030)	XP_002274723.1 PREDICTED: serine carboxypeptidase-like 27 [Vitis vinifera]
chr13	5604708	5604944	peak_497	VIT_213s0019g04280:five_prime_UTR	VIT_213s0019g04280:chr13:5601813-5605172:-:346	VIT_213s0019g04280(VIT_213s0019g04280)	AAV69744.1 aquaporin [Vitis vinifera]
chr13	5607212	5607359	peak_498	VIT_213s0019g04290:Promoter	VIT_213s0019g04290:chr13:5608941-5611141:+:-1655	VIT_213s0019g04290(VIT_213s0019g04290)	NA
chr13	5767214	5767593	peak_499	intergenic	VIT_213s0019g04390:chr13:5759802-5764139:-:-3264	VIT_213s0019g04390(VIT_213s0019g04390)	XP_002273502.1 PREDICTED: GATA transcription factor 8 [Vitis vinifera]
chr13	5974134	5974367	peak_500	intergenic	VIT_213s0019g04540:chr13:5968764-5969683:+:5486	VIT_213s0019g04540(VIT_213s0019g04540)	XP_002272073.1 PREDICTED: probable acetyltransferase NATA1-like [Vitis vinifera]
chr13	6185464	6185863	peak_501	intergenic	VIT_213s0019g04670:chr13:6169796-6176637:-:-9026	VIT_213s0019g04670(VIT_213s0019g04670)	XP_002270805.1 PREDICTED: probable protein S-acyltransferase 15 [Vitis vinifera]
chr13	6555674	6555901	peak_502	intergenic	VIT_213s0019g04880:chr13:6558561-6562740:-:6952	VIT_213s0019g04880(VIT_213s0019g04880)	CBI31416.3 unnamed protein product, partial [Vitis vinifera]
chr13	6704035	6704382	peak_503	VIT_213s0019g05000:five_prime_UTR	VIT_213s0019g05000:chr13:6704130-6772638:+:78	VIT_213s0019g05000(VIT_213s0019g05000)	CBI31407.3 unnamed protein product, partial [Vitis vinifera]; XP_010658345.1 PREDICTED: SNARE-interacting protein KEULE isoform X1 [Vitis vinifera]; XP_010658346.1 PREDICTED: SNARE-interacting protein KEULE isoform X2 [Vitis vinifera]
chr13	6863059	6863429	peak_504	intergenic	VIT_213s0019g05110:chr13:6865410-6870289:-:7045	VIT_213s0019g05110(VIT_213s0019g05110)	XP_002266940.1 PREDICTED: ACT domain-containing protein ACR10 [Vitis vinifera]
chr13	6899613	6899849	peak_505	VIT_213s0019g05130:CDS	VIT_213s0019g05130:chr13:6884839-6899770:-:39	VIT_213s0019g05130(VIT_213s0019g05130)	RLW48266.1 serine carboxypeptidase-like 48, partial [Quercus suber]
chr13	7018851	7019086	peak_506	VIT_213s0019g05190:Promoter	VIT_213s0019g05190:chr13:7011634-7018895:-:-73	VIT_213s0019g05190(VIT_213s0019g05190)	CBI31392.3 unnamed protein product, partial [Vitis vinifera]
chr13	7055533	7055999	peak_507	VIT_213s0019g05240:five_prime_UTR	VIT_213s0019g05240:chr13:7055618-7062361:+:148	VIT_213s0019g05240(VIT_213s0019g05240)	XP_002265345.2 PREDICTED: NAC domain-containing protein 53 [Vitis vinifera]
chr13	7133946	7134201	peak_508	VIT_213s0019g05300:five_prime_UTR	VIT_213s0019g05300:chr13:7133921-7135224:+:152	VIT_213s0019g05300(VIT_213s0019g05300)	CAN83536.1 hypothetical protein VITISV_007100 [Vitis vinifera]
chr13	7177022	7177280	peak_509	VIT_213s0019g05320:Promoter	VIT_213s0019g05320:chr13:7178422-7179309:+:-1271	VIT_213s0019g05320(VIT_213s0019g05320)	XP_010658643.1 PREDICTED: glycine-rich cell wall structural protein 2-like [Vitis vinifera]
chr13	7311830	7312109	peak_510	intergenic	VIT_213s0019g05400:chr13:7300439-7307421:-:-4548	VIT_213s0019g05400(VIT_213s0019g05400)	XP_010658320.1 PREDICTED: myosin-9 [Vitis vinifera]
chr13	8252405	8252752	peak_511	VIT_213s0074g00450:Promoter	VIT_213s0074g00450:chr13:8239146-8251127:-:-1451	VIT_213s0074g00450(VIT_213s0074g00450)	XP_002267310.1 PREDICTED: transcriptional activator DEMETER [Vitis vinifera]
chr13	8297527	8297595	peak_512	VIT_213s0074g00470:five_prime_UTR	VIT_213s0074g00470:chr13:8297535-8300915:+:26	VIT_213s0074g00470(VIT_213s0074g00470)	XP_010658710.1 PREDICTED: uncharacterized protein LOC100245448 [Vitis vinifera]
chr13	8799681	8800023	peak_513	VIT_213s0074g00640:Promoter	VIT_213s0074g00640:chr13:8796752-8799042:-:-810	VIT_213s0074g00640(VIT_213s0074g00640)	XP_010658727.1 PREDICTED: uncharacterized protein LOC100262498 [Vitis vinifera]
chr13	9237898	9238069	peak_514	intergenic	VIT_213s0074g00790:chr13:9237992-9239486:-:1502	VIT_213s0074g00790(VIT_213s0074g00790)	XP_010658738.1 PREDICTED: cytochrome P450 94C1 [Vitis vinifera]
chr13	12887364	12887449	peak_515	VIT_213s0101g00520:Promoter	VIT_213s0101g00520:chr13:12884737-12887181:-:-225	VIT_213s0101g00520(VIT_213s0101g00520)	XP_002271335.1 PREDICTED: uncharacterized protein LOC100267160 [Vitis vinifera]
chr13	13066685	13066922	peak_516	VIT_213s0073g00050:intron	VIT_213s0073g00050:chr13:13065006-13068738:+:1797	VIT_213s0073g00050(VIT_213s0073g00050)	XP_002269556.1 PREDICTED: cationic amino acid transporter 6, chloroplastic [Vitis vinifera]
chr13	14441143	14441437	peak_517	VIT_213s0073g00560:five_prime_UTR	VIT_213s0073g00560:chr13:14441133-14444290:+:157	VIT_213s0073g00560(VIT_213s0073g00560)	XP_002263156.1 PREDICTED: dnaJ protein homolog [Vitis vinifera]
chr13	15510431	15510691	peak_518	VIT_213s0047g00110:five_prime_UTR	VIT_213s0047g00110:chr13:15502158-15510605:-:44	VIT_213s0047g00110(VIT_213s0047g00110)	CAN64654.1 hypothetical protein VITISV_015756 [Vitis vinifera]; CBI29165.3 unnamed protein product, partial [Vitis vinifera]; XP_002276982.1 PREDICTED: uncharacterized protein OsI_027940 isoform X1 [Vitis vinifera]; XP_002277004.1 PREDICTED: uncharacterized protein OsI_027940 isoform X2 [Vitis vinifera]; XP_019080188.1 PREDICTED: uncharacterized protein OsI_027940 isoform X3 [Vitis vinifera]
chr13	15941724	15941903	peak_519	intergenic	VIT_213s0047g00250:chr13:15946525-15950445:+:-4711	VIT_213s0047g00250(VIT_213s0047g00250)	XP_002276380.1 PREDICTED: ETHYLENE INSENSITIVE 3-like 1 protein [Vitis vinifera]
chr13	18567743	18568040	peak_520	VIT_213s0084g00060:five_prime_UTR	VIT_213s0084g00060:chr13:18563390-18567992:-:100	VIT_213s0084g00060(VIT_213s0084g00060)	XP_002265970.1 PREDICTED: putative disease resistance protein RGA4 [Vitis vinifera]
chr13	18574134	18574412	peak_521	intergenic	VIT_213s0084g00060:chr13:18563390-18567992:-:-6281	VIT_213s0084g00060(VIT_213s0084g00060)	XP_002265970.1 PREDICTED: putative disease resistance protein RGA4 [Vitis vinifera]
chr13	18643593	18643838	peak_522	VIT_213s0084g00080:intron	VIT_213s0084g00090:chr13:18659128-18661826:-:18110	VIT_213s0084g00090(VIT_213s0084g00090)	XP_002267371.1 PREDICTED: WAT1-related protein At5g07050 [Vitis vinifera]
chr13	18710028	18710238	peak_523	intergenic	VIT_213s0084g00100:chr13:18700476-18708031:-:-2102	VIT_213s0084g00100(VIT_213s0084g00100)	XP_002265782.2 PREDICTED: uncharacterized protein LOC100245449 isoform X1 [Vitis vinifera]
chr13	19071346	19071347	peak_524	VIT_213s0084g00310:five_prime_UTR	VIT_213s0084g00310:chr13:19071166-19077593:+:180	VIT_213s0084g00310(VIT_213s0084g00310)	CAN75675.1 hypothetical protein VITISV_013266 [Vitis vinifera]; XP_002265615.1 PREDICTED: protein LNK3 [Vitis vinifera]
chr13	19826556	19826992	peak_525	intergenic	VIT_213s0084g00670:chr13:19831918-19832444:+:-5144	VIT_213s0084g00670(VIT_213s0084g00670)	CAN69541.1 hypothetical protein VITISV_025656 [Vitis vinifera]
chr13	20648065	20648336	peak_526	intergenic	VIT_213s0139g00390:chr13:20667383-20668028:-:19827	VIT_213s0139g00390(VIT_213s0139g00390)	CBI25380.3 unnamed protein product, partial [Vitis vinifera]
chr13	21180239	21180449	peak_527	VIT_213s0158g00320:Promoter	VIT_213s0158g00320:chr13:21182222-21186008:+:-1878	VIT_213s0158g00320(VIT_213s0158g00320)	XP_002270841.2 PREDICTED: cytokinin dehydrogenase 9 [Vitis vinifera]
chr13	21196879	21197162	peak_528	VIT_213s0158g00340:five_prime_UTR	VIT_213s0158g00340:chr13:21196892-21207510:+:128	VIT_213s0158g00340(VIT_213s0158g00340)	XP_002271029.1 PREDICTED: probable glycerol-3-phosphate dehydrogenase [NAD(+)] 1, cytosolic [Vitis vinifera]
chr13	21460818	21461002	peak_529	intergenic	VIT_213s0064g00030:chr13:21462814-21466564:-:5654	VIT_213s0064g00030(VIT_213s0064g00030)	XP_002273748.1 PREDICTED: protein PNS1 [Vitis vinifera]
chr13	21509360	21509963	peak_530	VIT_213s0064g00060:CDS	VIT_213s0064g00060:chr13:21506236-21534198:+:3425	VIT_213s0064g00060(VIT_213s0064g00060)	CBI24973.3 unnamed protein product, partial [Vitis vinifera]
chr13	21591802	21591975	peak_531	VIT_213s0064g00130:intron	VIT_213s0064g00130:chr13:21591063-21596265:+:825	VIT_213s0064g00130(VIT_213s0064g00130)	CBI24967.3 unnamed protein product, partial [Vitis vinifera]
chr13	22306192	22306399	peak_532	intergenic	VIT_213s0064g00580:chr13:22296987-22306444:-:148	VIT_213s0064g00580(VIT_213s0064g00580)	XP_002277645.1 PREDICTED: peptidyl-prolyl cis-trans isomerase FKBP42 [Vitis vinifera]
chr13	22766611	22766934	peak_533	intergenic	VIT_213s0064g00910:chr13:22760839-22762521:+:5933	VIT_213s0064g00910(VIT_213s0064g00910)	CBI24887.3 unnamed protein product, partial [Vitis vinifera]
chr13	22774779	22775059	peak_534	VIT_213s0064g00920:five_prime_UTR	VIT_213s0064g00920:chr13:22774603-22779847:+:316	VIT_213s0064g00920(VIT_213s0064g00920)	NP_001267839.1 zinc finger CCCH domain-containing protein 30-like [Vitis vinifera]
chr13	22779271	22779698	peak_535	VIT_213s0064g00920:three_prime_UTR	VIT_213s0064g00920:chr13:22774603-22779847:+:4881	VIT_213s0064g00920(VIT_213s0064g00920)	NP_001267839.1 zinc finger CCCH domain-containing protein 30-like [Vitis vinifera]
chr13	22879648	22879895	peak_536	VIT_213s0064g01000:Promoter	VIT_213s0064g01000:chr13:22870084-22879636:-:-135	VIT_213s0064g01000(VIT_213s0064g01000)	XP_010659341.1 PREDICTED: telomerase reverse transcriptase isoform X1 [Vitis vinifera]
chr13	22887368	22887595	peak_537	VIT_213s0064g01010:Promoter	VIT_213s0064g01010:chr13:22887492-22890596:+:-10	VIT_213s0064g01010(VIT_213s0064g01010)	XP_019079950.1 PREDICTED: uncharacterized protein LOC100263680 isoform X1 [Vitis vinifera]
chr13	22928614	22929008	peak_538	VIT_213s0064g01055:CDS	VIT_213s0064g01055:chr13:22928808-22929749:+:3	VIT_213s0064g01055(VIT_213s0064g01055)	XP_002281733.1 PREDICTED: peroxisomal membrane protein 11A [Vitis vinifera]
chr13	23091847	23092226	peak_539	VIT_213s0064g01200:Promoter	VIT_213s0064g01200:chr13:23093014-23095372:+:-977	VIT_213s0064g01200(VIT_213s0064g01200)	NA
chr13	23102697	23102968	peak_540	intergenic	VIT_213s0064g01220:chr13:23101491-23102332:+:1341	VIT_213s0064g01220(VIT_213s0064g01220)	XP_003633555.1 PREDICTED: zinc finger A20 and AN1 domain-containing stress-associated protein 5 [Vitis vinifera]
chr13	23254353	23254646	peak_541	VIT_213s0064g01360:five_prime_UTR	VIT_213s0064g01360:chr13:23241836-23254624:-:124	VIT_213s0064g01360(VIT_213s0064g01360)	XP_002263448.2 PREDICTED: chaperone protein dnaJ GFA2, mitochondrial [Vitis vinifera]
chr13	23295643	23296031	peak_542	VIT_213s0064g01440:five_prime_UTR	VIT_213s0064g01440:chr13:23295827-23301839:+:10	VIT_213s0064g01440(VIT_213s0064g01440)	CBI24843.3 unnamed protein product, partial [Vitis vinifera]
chr13	23868444	23868699	peak_543	VIT_213s0156g00100:Promoter	VIT_213s0156g00100:chr13:23869563-23870145:+:-991	VIT_213s0156g00100(VIT_213s0156g00100)	XP_003633595.1 PREDICTED: uncharacterized protein LOC100855367 [Vitis vinifera]
chr13	23883998	23884302	peak_544	VIT_213s0156g00130:Promoter;VIT_213s0156g00140:five_prime_UTR	VIT_213s0156g00140:chr13:23884149-23887948:+:1	VIT_213s0156g00140(VIT_213s0156g00140)	XP_002271062.1 PREDICTED: E3 ubiquitin-protein ligase RING1-like [Vitis vinifera]
chr13	23944153	23944326	peak_545	intergenic	VIT_213s0156g00190:chr13:23944075-23946266:+:164	VIT_213s0156g00190(VIT_213s0156g00190)	XP_002271554.1 PREDICTED: uncharacterized protein LOC100259569 [Vitis vinifera]
chr13_random	296665	297004	peak_546	intergenic	VIT_213s0067g00530:chr13_random:301624-303778:-:6943	VIT_213s0067g00530(VIT_213s0067g00530)	XP_002268122.1 PREDICTED: cinnamoyl-CoA reductase 1 [Vitis vinifera]
chr13_random	2831885	2833031	peak_547	VIT_213s0019g01150:intron	VIT_213s0019g01150:chr13_random:2829363-2836018:+:3095	VIT_213s0019g01150(VIT_213s0019g01150)	XP_003634905.1 PREDICTED: protein trichome birefringence-like 38 [Vitis vinifera]
chr14	320220	320470	peak_548	VIT_214s0060g00310:Promoter;VIT_214s0060g00320:Promoter	VIT_214s0060g00320:chr14:321206-328211:+:-861	VIT_214s0060g00320(VIT_214s0060g00320)	XP_010659761.1 PREDICTED: G patch domain-containing protein 8 isoform X1 [Vitis vinifera]
chr14	626281	626865	peak_549	VIT_214s0060g00760:Promoter	VIT_214s0060g00760:chr14:623930-626243:-:-330	VIT_214s0060g00760(VIT_214s0060g00760)	XP_002281261.1 PREDICTED: galactinol synthase 2 [Vitis vinifera]
chr14	635313	635498	peak_550	VIT_214s0060g00770:Promoter	VIT_214s0060g00770:chr14:631457-634641:-:-764	VIT_214s0060g00770(VIT_214s0060g00770)	XP_010659719.2 PREDICTED: galactinol synthase 2 [Vitis vinifera]
chr14	659188	659392	peak_551	VIT_214s0060g00810:Promoter	VIT_214s0060g00810:chr14:657005-659033:-:-257	VIT_214s0060g00810(VIT_214s0060g00810)	XP_002281369.1 PREDICTED: galactinol synthase 2 [Vitis vinifera]
chr14	659703	660324	peak_552	VIT_214s0060g00810:Promoter	VIT_214s0060g00810:chr14:657005-659033:-:-980	VIT_214s0060g00810(VIT_214s0060g00810)	XP_002281369.1 PREDICTED: galactinol synthase 2 [Vitis vinifera]
chr14	693951	694124	peak_553	VIT_214s0060g00890:CDS;VIT_214s0060g00880:Promoter	VIT_214s0060g00890:chr14:693756-696798:+:281	VIT_214s0060g00890(VIT_214s0060g00890)	XP_010659718.1 PREDICTED: DUF724 domain-containing protein 6 isoform X4 [Vitis vinifera]
chr14	731096	731215	peak_554	VIT_214s0060g00940:five_prime_UTR	VIT_214s0060g00940:chr14:730734-731452:-:296	VIT_214s0060g00940(VIT_214s0060g00940)	CBI39613.3 unnamed protein product, partial [Vitis vinifera]
chr14	786750	787091	peak_555	VIT_214s0060g01040:Promoter;VIT_214s0060g01030:CDS	VIT_214s0060g01030:chr14:770005-787148:-:227	VIT_214s0060g01030(VIT_214s0060g01030)	XP_002277564.2 PREDICTED: NHL repeat-containing protein 2 [Vitis vinifera]
chr14	1076951	1077129	peak_556	VIT_214s0060g01370:five_prime_UTR	VIT_214s0060g01370:chr14:1070630-1077193:-:153	VIT_214s0060g01370(VIT_214s0060g01370)	XP_002282596.2 PREDICTED: zinc finger matrin-type protein 2 isoform X1 [Vitis vinifera]
chr14	1174864	1175338	peak_557	VIT_214s0060g01490:five_prime_UTR	VIT_214s0060g01490:chr14:1174987-1176494:+:114	VIT_214s0060g01490(VIT_214s0060g01490)	XP_003633609.1 PREDICTED: uncharacterized protein LOC100247806 [Vitis vinifera]
chr14	1176906	1177076	peak_558	intergenic	VIT_214s0060g01490:chr14:1174987-1176494:+:2004	VIT_214s0060g01490(VIT_214s0060g01490)	XP_003633609.1 PREDICTED: uncharacterized protein LOC100247806 [Vitis vinifera]
chr14	1203062	1203271	peak_559	VIT_214s0060g01520:five_prime_UTR	VIT_214s0060g01520:chr14:1203077-1204558:+:89	VIT_214s0060g01520(VIT_214s0060g01520)	XP_002278369.2 PREDICTED: GATA transcription factor 16 [Vitis vinifera]
chr14	1391250	1391538	peak_560	VIT_214s0060g01680:five_prime_UTR	VIT_214s0060g01680:chr14:1378945-1391454:-:60	VIT_214s0060g01680(VIT_214s0060g01680)	XP_002283157.1 PREDICTED: topless-related protein 3 [Vitis vinifera]
chr14	1424908	1425186	peak_561	VIT_214s0060g01730:Promoter;VIT_214s0060g01720:Promoter	VIT_214s0060g01720:chr14:1425115-1426636:+:-68	VIT_214s0060g01720(VIT_214s0060g01720)	XP_002283180.1 PREDICTED: dormancy-associated protein homolog 3 [Vitis vinifera]
chr14	1425888	1425921	peak_562	VIT_214s0060g01720:intron;VIT_214s0060g01730:Promoter	VIT_214s0060g01730:chr14:1426636-1427052:+:-731	VIT_214s0060g01730(VIT_214s0060g01730)	NA
chr14	1545077	1545392	peak_563	VIT_214s0060g01910:Promoter	VIT_214s0060g01910:chr14:1541350-1545080:-:-154	VIT_214s0060g01910(VIT_214s0060g01910)	XP_002279031.1 PREDICTED: bidirectional sugar transporter SWEET16 [Vitis vinifera]
chr14	1590982	1591326	peak_564	VIT_214s0060g01970:Promoter	VIT_214s0060g01970:chr14:1583634-1590742:-:-412	VIT_214s0060g01970(VIT_214s0060g01970)	XP_010659653.1 PREDICTED: F-box/LRR-repeat protein 3 [Vitis vinifera]
chr14	1678952	1679077	peak_565	intergenic	VIT_214s0060g02090:chr14:1673802-1676359:+:5212	VIT_214s0060g02090(VIT_214s0060g02090)	XP_002279364.1 PREDICTED: heavy metal-associated isoprenylated plant protein 36 [Vitis vinifera]
chr14	1770970	1771391	peak_566	VIT_214s0060g02200:five_prime_UTR	VIT_214s0060g02200:chr14:1771083-1776537:+:97	VIT_214s0060g02200(VIT_214s0060g02200)	XP_002283765.2 PREDICTED: tafazzin isoform X1 [Vitis vinifera]; XP_019080927.1 PREDICTED: tafazzin isoform X2 [Vitis vinifera]
chr14	1896986	1897272	peak_567	VIT_214s0060g02320:CDS	VIT_214s0060g02320:chr14:1892225-1897938:-:809	VIT_214s0060g02320(VIT_214s0060g02320)	CBI39505.3 unnamed protein product, partial [Vitis vinifera]; XP_002283888.1 PREDICTED: respiratory burst oxidase homolog protein B [Vitis vinifera]
chr14	1907742	1907884	peak_568	intergenic	VIT_214s0060g02330:chr14:1914922-1919116:+:-7109	VIT_214s0060g02330(VIT_214s0060g02330)	XP_002279574.3 PREDICTED: formin-like protein 11 [Vitis vinifera]
chr14	1920214	1920628	peak_569	VIT_214s0060g02340:Promoter	VIT_214s0060g02340:chr14:1920619-1924354:+:-198	VIT_214s0060g02340(VIT_214s0060g02340)	CBI39503.3 unnamed protein product, partial [Vitis vinifera]; NP_001290009.1 mediator of RNA polymerase II transcription subunit 37a precursor [Vitis vinifera]
chr14	2017101	2017375	peak_570	VIT_214s0060g02390:Promoter	VIT_214s0060g02390:chr14:2017307-2018322:+:-69	VIT_214s0060g02390(VIT_214s0060g02390)	XP_002283998.1 PREDICTED: protein SRC2 [Vitis vinifera]
chr14	2467395	2467413	peak_571	VIT_214s0060g02650:Promoter	VIT_214s0060g02650:chr14:2467507-2470397:+:-103	VIT_214s0060g02650(VIT_214s0060g02650)	XP_002284169.1 PREDICTED: uncharacterized protein LOC100257940 [Vitis vinifera]
chr14	2803222	2803471	peak_572	intergenic	VIT_214s0128g00120:chr14:2814505-2816124:+:-11158	VIT_214s0128g00120(VIT_214s0128g00120)	XP_002284899.1 PREDICTED: E3 ubiquitin-protein ligase ATL6 [Vitis vinifera]
chr14	3294757	3294938	peak_573	VIT_214s0128g00770:CDS	VIT_214s0128g00770:chr14:3294389-3299144:+:458	VIT_214s0128g00770(VIT_214s0128g00770)	CBI36800.3 unnamed protein product, partial [Vitis vinifera]
chr14	4745412	4745699	peak_574	VIT_214s0030g00640:Promoter	VIT_214s0030g00640:chr14:4739522-4744212:-:-1343	VIT_214s0030g00640(VIT_214s0030g00640)	XP_002266568.2 PREDICTED: uncharacterized protein LOC100255461 [Vitis vinifera]
chr14	4947193	4947368	peak_575	VIT_214s0030g00730:five_prime_UTR	VIT_214s0030g00730:chr14:4929587-4947419:-:138	VIT_214s0030g00730(VIT_214s0030g00730)	XP_002266266.1 PREDICTED: vesicle-associated protein 2-2 [Vitis vinifera]
chr14	5365159	5365409	peak_576	VIT_214s0030g01020:intron	VIT_214s0030g01030:chr14:5370546-5372773:-:7489	VIT_214s0030g01030(VIT_214s0030g01030)	CAN69409.1 hypothetical protein VITISV_014749 [Vitis vinifera]
chr14	5949568	5949829	peak_577	VIT_214s0030g01350:Promoter	VIT_214s0030g01350:chr14:5921955-5949628:-:-70	VIT_214s0030g01350(VIT_214s0030g01350)	XP_019080493.1 PREDICTED: WD repeat-containing protein 48 isoform X1 [Vitis vinifera]
chr14	6581915	6582120	peak_578	VIT_214s0030g01700:Promoter	VIT_214s0030g01700:chr14:6582132-6586030:+:-114	VIT_214s0030g01700(VIT_214s0030g01700)	XP_010659926.1 PREDICTED: uncharacterized protein LOC104881414 [Vitis vinifera]
chr14	6613676	6613811	peak_579	VIT_214s0030g01740:Promoter	VIT_214s0030g01740:chr14:6600677-6613533:-:-210	VIT_214s0030g01740(VIT_214s0030g01740)	XP_002277348.2 PREDICTED: zeta-carotene desaturase, chloroplastic/chromoplastic [Vitis vinifera]
chr14	6771942	6772007	peak_580	VIT_214s0030g01870:Promoter	VIT_214s0030g01870:chr14:6773464-6781577:+:-1489	VIT_214s0030g01870(VIT_214s0030g01870)	XP_010659891.1 PREDICTED: serine/threonine-protein kinase Nek2 [Vitis vinifera]
chr14	7426861	7427151	peak_581	VIT_214s0030g02220:three_prime_UTR	VIT_214s0030g02230:chr14:7430269-7436805:+:-3263	VIT_214s0030g02230(VIT_214s0030g02230)	XP_010659880.1 PREDICTED: transcription factor UNE12 [Vitis vinifera]
chr14	7630604	7630740	peak_582	VIT_214s0081g00080:five_prime_UTR	VIT_214s0081g00080:chr14:7630528-7635894:+:144	VIT_214s0081g00080(VIT_214s0081g00080)	XP_002264422.1 PREDICTED: probable prefoldin subunit 4 [Vitis vinifera]
chr14	9825653	9825886	peak_583	intergenic	VIT_214s0036g00320:chr14:9813546-9813762:-:-12007	VIT_214s0036g00320(VIT_214s0036g00320)	NA
chr14	10660073	10660326	peak_584	VIT_214s0036g00630:five_prime_UTR	VIT_214s0036g00630:chr14:10639620-10660440:-:240	VIT_214s0036g00630(VIT_214s0036g00630)	XP_002266454.2 PREDICTED: RNA-binding protein 42 isoform X1 [Vitis vinifera]; XP_010660214.1 PREDICTED: RNA-binding protein 42 isoform X2 [Vitis vinifera]
chr14	11328651	11328900	peak_585	VIT_214s0036g00930:CDS	VIT_214s0036g00930:chr14:11326355-11337173:-:8397	VIT_214s0036g00930(VIT_214s0036g00930)	XP_012841732.1 PREDICTED: polyubiquitin-A-like isoform X2 [Erythranthe guttata]
chr14	12634964	12635113	peak_586	intergenic	VIT_214s0036g01440:chr14:12679769-12681574:-:46535	VIT_214s0036g01440(VIT_214s0036g01440)	NA
chr14	13886964	13887158	peak_587	VIT_214s0006g00380:five_prime_UTR	VIT_214s0006g00380:chr14:13886870-13935740:+:191	VIT_214s0006g00380(VIT_214s0006g00380)	XP_002264144.1 PREDICTED: nicastrin [Vitis vinifera]
chr14	14197376	14197807	peak_588	intergenic	VIT_214s0006g00440:chr14:14215950-14216699:+:-18358	VIT_214s0006g00440(VIT_214s0006g00440)	CBI35735.3 unnamed protein product, partial [Vitis vinifera]
chr14	16571420	16571683	peak_589	intergenic	VIT_214s0006g01250:chr14:16579859-16582195:+:-8307	VIT_214s0006g01250(VIT_214s0006g01250)	XP_002275235.1 PREDICTED: protein C2-DOMAIN ABA-RELATED 4 [Vitis vinifera]
chr14	17391877	17392091	peak_590	intergenic	VIT_214s0006g01425:chr14:17388873-17389419:-:-2565	VIT_214s0006g01425(VIT_214s0006g01425)	XP_010660323.1 PREDICTED: pectinesterase inhibitor-like [Vitis vinifera]
chr14	17872519	17872682	peak_591	VIT_214s0006g01580:Promoter	VIT_214s0006g01580:chr14:17872910-17873384:+:-309	VIT_214s0006g01580(VIT_214s0006g01580)	XP_002273470.1 PREDICTED: uncharacterized protein LOC100246645 [Vitis vinifera]
chr14	18214551	18214789	peak_592	VIT_214s0006g01740:CDS	VIT_214s0006g01740:chr14:18214472-18257799:+:198	VIT_214s0006g01740(VIT_214s0006g01740)	XP_002272712.1 PREDICTED: protein AAR2 homolog isoform X2 [Vitis vinifera]
chr14	18305805	18306151	peak_593	VIT_214s0006g01790:intron	VIT_214s0006g01790:chr14:18305058-18309332:+:920	VIT_214s0006g01790(VIT_214s0006g01790)	CBI33559.3 unnamed protein product, partial [Vitis vinifera]; XP_002272413.2 PREDICTED: beta-glucosidase 44 [Vitis vinifera]
chr14	21113874	21114076	peak_594	VIT_214s0006g02900:CDS	VIT_214s0006g02900:chr14:21103772-21114170:-:195	VIT_214s0006g02900(VIT_214s0006g02900)	XP_010660426.1 PREDICTED: caffeoylshikimate esterase [Vitis vinifera]
chr14	21183667	21184018	peak_595	intergenic	VIT_214s0006g02940:chr14:21159624-21160289:+:24218	VIT_214s0006g02940(VIT_214s0006g02940)	XP_010648027.1 PREDICTED: uncharacterized protein At1g26090, chloroplastic isoform X1 [Vitis vinifera]
chr14	21210541	21211163	peak_596	VIT_214s0006g02950:Promoter	VIT_214s0006g02950:chr14:21210900-21212600:+:-48	VIT_214s0006g02950(VIT_214s0006g02950)	XP_002283795.1 PREDICTED: LOB domain-containing protein 41 [Vitis vinifera]
chr14	21271658	21271976	peak_597	VIT_214s0006g02970:CDS	VIT_214s0006g02970:chr14:21269248-21272044:-:227	VIT_214s0006g02970(VIT_214s0006g02970)	XP_002280205.1 PREDICTED: cytokinin hydroxylase [Vitis vinifera]
chr14	21771976	21772192	peak_598	VIT_214s0006g03200:Promoter	VIT_214s0006g03200:chr14:21772202-21780927:+:-118	VIT_214s0006g03200(VIT_214s0006g03200)	XP_002283510.1 PREDICTED: T-complex protein 1 subunit zeta 1 [Vitis vinifera]
chr14	21818547	21818972	peak_599	VIT_214s0006g03230:Promoter	VIT_214s0006g03230:chr14:21818832-21824048:+:-72	VIT_214s0006g03230(VIT_214s0006g03230)	XP_002283492.1 PREDICTED: 14-3-3-like protein A [Vitis vinifera]
chr14	21900235	21900565	peak_600	VIT_214s0006g03280:five_prime_UTR	VIT_214s0006g03280:chr14:21883993-21900748:-:348	VIT_214s0006g03280(VIT_214s0006g03280)	XP_010660443.1 PREDICTED: protein CROWDED NUCLEI 1 isoform X1 [Vitis vinifera]
chr14	22022873	22023113	peak_601	VIT_214s0083g00110:CDS	VIT_214s0083g00110:chr14:22022514-22024515:-:1522	VIT_214s0083g00110(VIT_214s0083g00110)	XP_010660502.1 PREDICTED: allene oxide cyclase [Vitis vinifera]
chr14	22023908	22024280	peak_602	VIT_214s0083g00110:five_prime_UTR	VIT_214s0083g00110:chr14:22022514-22024515:-:421	VIT_214s0083g00110(VIT_214s0083g00110)	XP_010660502.1 PREDICTED: allene oxide cyclase [Vitis vinifera]
chr14	22044747	22044977	peak_603	intergenic	VIT_214s0083g00120:chr14:22042531-22044299:+:2331	VIT_214s0083g00120(VIT_214s0083g00120)	XP_002283242.1 PREDICTED: transcription factor AS1 [Vitis vinifera]
chr14	23125864	23125974	peak_604	VIT_214s0083g00930:five_prime_UTR	VIT_214s0083g00930:chr14:23123842-23136349:+:2077	VIT_214s0083g00930(VIT_214s0083g00930)	XP_002278322.2 PREDICTED: transcription factor BIM2 [Vitis vinifera]
chr14	23305425	23305829	peak_605	VIT_214s0083g01020:five_prime_UTR	VIT_214s0083g01020:chr14:23305567-23320675:+:60	VIT_214s0083g01020(VIT_214s0083g01020)	XP_002281545.1 PREDICTED: ultraviolet-B receptor UVR8 isoform X2 [Vitis vinifera]
chr14	23334619	23334811	peak_606	VIT_214s0083g01030:intron	VIT_214s0083g01030:chr14:23319964-23341298:-:6583	VIT_214s0083g01030(VIT_214s0083g01030)	XP_010660493.1 PREDICTED: FUL-like protein isoform X1 [Vitis vinifera]
chr14	23976342	23976598	peak_607	VIT_214s0068g00260:Promoter	VIT_214s0068g00260:chr14:23971952-23975801:-:-669	VIT_214s0068g00260(VIT_214s0068g00260)	XP_002280058.1 PREDICTED: serine carboxypeptidase-like 25 [Vitis vinifera]
chr14	24001103	24001686	peak_608	VIT_214s0068g00300:Promoter	VIT_214s0068g00300:chr14:23991721-24001181:-:-213	VIT_214s0068g00300(VIT_214s0068g00300)	XP_002277117.2 PREDICTED: ninja-family protein AFP3-like [Vitis vinifera]
chr14	24635053	24635292	peak_609	VIT_214s0068g00870:five_prime_UTR	VIT_214s0068g00870:chr14:24630553-24635653:-:480	VIT_214s0068g00870(VIT_214s0068g00870)	XP_002277367.3 PREDICTED: nudix hydrolase 12, mitochondrial [Vitis vinifera]
chr14	24887940	24888081	peak_610	VIT_214s0068g01120:five_prime_UTR	VIT_214s0068g01120:chr14:24887793-24918295:+:217	VIT_214s0068g01120(VIT_214s0068g01120)	XP_002276092.2 PREDICTED: probable alpha-mannosidase At5g13980 isoform X3 [Vitis vinifera]; XP_010660681.1 PREDICTED: alpha-mannosidase At3g26720 [Vitis vinifera]
chr14	24919446	24919646	peak_611	VIT_214s0068g01130:Promoter	VIT_214s0068g01130:chr14:24919621-24937231:+:-75	VIT_214s0068g01130(VIT_214s0068g01130)	XP_002275712.2 PREDICTED: RING finger protein 10 isoform X1 [Vitis vinifera]
chr14	24958279	24958572	peak_612	VIT_214s0068g01190:Promoter	VIT_214s0068g01190:chr14:24951942-24958087:-:-338	VIT_214s0068g01190(VIT_214s0068g01190)	XP_002275779.1 PREDICTED: aspartokinase 2, chloroplastic isoform X2 [Vitis vinifera]; XP_010660689.1 PREDICTED: aspartokinase 2, chloroplastic isoform X1 [Vitis vinifera]
chr14	24976634	24976819	peak_613	intergenic	VIT_214s0068g01200:chr14:24969601-24974557:-:-2169	VIT_214s0068g01200(VIT_214s0068g01200)	XP_002275711.2 PREDICTED: transcription factor ICE1 [Vitis vinifera]
chr14	24977029	24977252	peak_614	intergenic	VIT_214s0068g01200:chr14:24969601-24974557:-:-2583	VIT_214s0068g01200(VIT_214s0068g01200)	XP_002275711.2 PREDICTED: transcription factor ICE1 [Vitis vinifera]
chr14	25031439	25031593	peak_615	VIT_214s0068g01290:Promoter	VIT_214s0068g01290:chr14:25028975-25030714:-:-802	VIT_214s0068g01290(VIT_214s0068g01290)	XP_002275489.2 PREDICTED: B3 domain-containing transcription factor FUS3 [Vitis vinifera]
chr14	25053812	25054037	peak_616	VIT_214s0068g01330:Promoter	VIT_214s0068g01330:chr14:25055629-25060756:+:-1704	VIT_214s0068g01330(VIT_214s0068g01330)	XP_019080656.1 PREDICTED: protein AUXIN SIGNALING F-BOX 2 [Vitis vinifera]
chr14	25054797	25055064	peak_617	VIT_214s0068g01330:Promoter	VIT_214s0068g01330:chr14:25055629-25060756:+:-698	VIT_214s0068g01330(VIT_214s0068g01330)	XP_019080656.1 PREDICTED: protein AUXIN SIGNALING F-BOX 2 [Vitis vinifera]
chr14	25129165	25129309	peak_618	VIT_214s0068g01430:five_prime_UTR	VIT_214s0068g01430:chr14:25129074-25146920:+:163	VIT_214s0068g01430(VIT_214s0068g01430)	XP_002274130.1 PREDICTED: acyltransferase-like protein At3g26840, chloroplastic isoform X1 [Vitis vinifera]
chr14	25204300	25204773	peak_619	VIT_214s0068g01470:Promoter	VIT_214s0068g01470:chr14:25193245-25204269:-:-267	VIT_214s0068g01470(VIT_214s0068g01470)	CBI21307.3 unnamed protein product, partial [Vitis vinifera]; XP_010660715.1 PREDICTED: uncharacterized protein At2g33490 isoform X1 [Vitis vinifera]; XP_010660716.1 PREDICTED: uncharacterized protein At2g33490 isoform X3 [Vitis vinifera]
chr14	25224113	25224230	peak_620	VIT_214s0068g01500:five_prime_UTR	VIT_214s0068g01500:chr14:25221281-25224483:-:311	VIT_214s0068g01500(VIT_214s0068g01500)	CBI21310.3 unnamed protein product, partial [Vitis vinifera]; XP_002273468.1 PREDICTED: glycerophosphodiester phosphodiesterase GDPD1, chloroplastic [Vitis vinifera]
chr14	25373168	25373622	peak_621	VIT_214s0068g01670:Promoter	VIT_214s0068g01670:chr14:25368966-25373208:-:-187	VIT_214s0068g01670(VIT_214s0068g01670)	XP_002272024.1 PREDICTED: ACT domain-containing protein ACR6 isoform X1 [Vitis vinifera]
chr14	25420114	25420337	peak_622	VIT_214s0068g01720:Promoter	VIT_214s0068g01720:chr14:25421709-25425609:+:-1483	VIT_214s0068g01720(VIT_214s0068g01720)	CBI21326.3 unnamed protein product, partial [Vitis vinifera]
chr14	25555306	25555579	peak_623	VIT_214s0068g01850:five_prime_UTR;VIT_214s0068g01840:Promoter	VIT_214s0068g01850:chr14:25555330-25556380:+:112	VIT_214s0068g01850(VIT_214s0068g01850)	XP_010660746.1 PREDICTED: uncharacterized protein LOC100256574 [Vitis vinifera]
chr14	25604939	25605110	peak_624	VIT_214s0068g01940:five_prime_UTR	VIT_214s0068g01940:chr14:25604837-25609697:+:187	VIT_214s0068g01940(VIT_214s0068g01940)	XP_002270423.1 PREDICTED: protein transport protein Sec61 subunit gamma [Vitis vinifera]
chr14	25647688	25647910	peak_625	VIT_214s0068g01990:Promoter;VIT_214s0068g02000:Promoter	VIT_214s0068g02000:chr14:25646573-25647581:-:-218	VIT_214s0068g02000(VIT_214s0068g02000)	XP_002269951.1 PREDICTED: ribonucleoside-diphosphate reductase small chain [Vitis vinifera]
chr14	25670851	25671076	peak_626	VIT_214s0068g02030:Promoter	VIT_214s0068g02030:chr14:25666501-25670927:-:-36	VIT_214s0068g02030(VIT_214s0068g02030)	XP_002269795.1 PREDICTED: mitochondrial import receptor subunit TOM20 [Vitis vinifera]
chr14	25699427	25699637	peak_627	intergenic	VIT_214s0068g02090:chr14:25695475-25697218:-:-2314	VIT_214s0068g02090(VIT_214s0068g02090)	NA
chr14	26018478	26018765	peak_628	VIT_214s0171g00160:five_prime_UTR	VIT_214s0171g00160:chr14:26018442-26021886:+:179	VIT_214s0171g00160(VIT_214s0171g00160)	XP_002263142.1 PREDICTED: probable adenylate kinase 7, mitochondrial [Vitis vinifera]
chr14	26030183	26030353	peak_629	VIT_214s0171g00170:Promoter	VIT_214s0171g00170:chr14:26022074-26030165:-:-103	VIT_214s0171g00170(VIT_214s0171g00170)	XP_010660786.1 PREDICTED: uncharacterized protein LOC100266440 [Vitis vinifera]
chr14	26058561	26058794	peak_630	VIT_214s0171g00210:Promoter;VIT_214s0171g00200:Promoter	VIT_214s0171g00210:chr14:26059392-26065937:+:-714	VIT_214s0171g00210(VIT_214s0171g00210)	CBI40060.3 unnamed protein product, partial [Vitis vinifera]
chr14	26059333	26059528	peak_631	VIT_214s0171g00210:CDS	VIT_214s0171g00210:chr14:26059392-26065937:+:38	VIT_214s0171g00210(VIT_214s0171g00210)	CBI40060.3 unnamed protein product, partial [Vitis vinifera]
chr14	26183451	26183923	peak_632	VIT_214s0171g00360:five_prime_UTR	VIT_214s0171g00360:chr14:26183122-26186953:+:565	VIT_214s0171g00360(VIT_214s0171g00360)	XP_002270738.1 PREDICTED: uncharacterized protein LOC100249110 [Vitis vinifera]
chr14	26198651	26199222	peak_633	VIT_214s0171g00380:Promoter	VIT_214s0171g00380:chr14:26198967-26207274:+:-30	VIT_214s0171g00380(VIT_214s0171g00380)	XP_010660801.1 PREDICTED: transcription factor GTE8 isoform X1 [Vitis vinifera]; XP_010660803.1 PREDICTED: transcription factor GTE8 isoform X2 [Vitis vinifera]
chr14	26425325	26425787	peak_634	VIT_214s0219g00150:Promoter;VIT_214s0219g00160:Promoter	VIT_214s0219g00150:chr14:26421409-26425318:-:-238	VIT_214s0219g00150(VIT_214s0219g00150)	CBI17705.3 unnamed protein product, partial [Vitis vinifera]
chr14	26475052	26475128	peak_635	VIT_214s0219g00220:CDS	VIT_214s0219g00220:chr14:26474176-26476515:-:1425	VIT_214s0219g00220(VIT_214s0219g00220)	XP_002268929.1 PREDICTED: uncharacterized protein LOC100254358 [Vitis vinifera]
chr14	26750206	26750335	peak_636	VIT_214s0066g00180:Promoter	VIT_214s0066g00180:chr14:26750363-26755053:+:-92	VIT_214s0066g00180(VIT_214s0066g00180)	XP_002270701.1 PREDICTED: ras-related protein RABB1b isoform X2 [Vitis vinifera]
chr14	26840519	26840698	peak_637	VIT_214s0066g00310:five_prime_UTR	VIT_214s0066g00310:chr14:26840335-26847677:+:273	VIT_214s0066g00310(VIT_214s0066g00310)	XP_002272341.1 PREDICTED: uncharacterized protein LOC100264636 [Vitis vinifera]
chr14	27670378	27670815	peak_638	VIT_214s0066g01180:Promoter	VIT_214s0066g01180:chr14:27671009-27684536:+:-412	VIT_214s0066g01180(VIT_214s0066g01180)	XP_002277689.1 PREDICTED: probable phospholipid-transporting ATPase 8 [Vitis vinifera]
chr14	27685892	27686220	peak_639	VIT_214s0066g01190:Promoter	VIT_214s0066g01190:chr14:27686800-27687862:+:-744	VIT_214s0066g01190(VIT_214s0066g01190)	XP_002277810.1 PREDICTED: uncharacterized protein LOC100254241 [Vitis vinifera]
chr14	28172325	28172615	peak_640	VIT_214s0066g01880:five_prime_UTR;VIT_214s0066g01870:Promoter	VIT_214s0066g01870:chr14:28167795-28170550:-:-1920	VIT_214s0066g01870(VIT_214s0066g01870)	XP_002280597.2 PREDICTED: U-box domain-containing protein 40 [Vitis vinifera]
chr14	28406869	28406975	peak_641	VIT_214s0066g02200:Promoter;VIT_214s0066g02190:Promoter	VIT_214s0066g02190:chr14:28402296-28406839:-:-83	VIT_214s0066g02190(VIT_214s0066g02190)	XP_002276119.1 PREDICTED: uncharacterized protein LOC100266380 [Vitis vinifera]
chr14	28480221	28480419	peak_642	intergenic	VIT_214s0066g02270:chr14:28482928-28486309:+:-2608	VIT_214s0066g02270(VIT_214s0066g02270)	XP_010660992.1 PREDICTED: type IV inositol polyphosphate 5-phosphatase 7 isoform X1 [Vitis vinifera]
chr14	28778740	28779034	peak_643	VIT_214s0066g02610:Promoter	VIT_214s0066g02610:chr14:28778065-28778792:-:-95	VIT_214s0066g02610(VIT_214s0066g02610)	XP_003633820.1 PREDICTED: uncharacterized protein LOC100261167 [Vitis vinifera]
chr14	29147175	29147318	peak_644	VIT_214s0108g00380:Promoter	VIT_214s0108g00380:chr14:29132559-29146134:-:-1112	VIT_214s0108g00380(VIT_214s0108g00380)	XP_003633841.1 PREDICTED: probable receptor-like protein kinase At5g15080 [Vitis vinifera]
chr14	29288928	29289190	peak_645	VIT_214s0108g00510:five_prime_UTR	VIT_214s0108g00510:chr14:29275721-29289163:-:104	VIT_214s0108g00510(VIT_214s0108g00510)	CBI22196.3 unnamed protein product, partial [Vitis vinifera]; XP_002283325.1 PREDICTED: NAP1-related protein 2 [Vitis vinifera]
chr14	29332720	29332985	peak_646	VIT_214s0108g00590:Promoter	VIT_214s0108g00590:chr14:29333100-29335806:+:-247	VIT_214s0108g00590(VIT_214s0108g00590)	CAN80115.1 hypothetical protein VITISV_032527 [Vitis vinifera]
chr14	29459920	29459927	peak_647	VIT_214s0108g00750:intron	VIT_214s0108g00760:chr14:29470967-29471457:-:11533	VIT_214s0108g00760(VIT_214s0108g00760)	XP_002283546.1 PREDICTED: mini zinc finger protein 2 [Vitis vinifera]
chr14	29513937	29514082	peak_648	VIT_214s0108g00830:five_prime_UTR	VIT_214s0108g00830:chr14:29511870-29514431:-:421	VIT_214s0108g00830(VIT_214s0108g00830)	XP_002283575.1 PREDICTED: myb-related protein 306 [Vitis vinifera]
chr14	29799733	29799916	peak_649	intergenic	VIT_214s0108g01185:chr14:29794398-29796745:-:-3079	VIT_214s0108g01185(VIT_214s0108g01185)	XP_002278719.1 PREDICTED: pentatricopeptide repeat-containing protein At5g15340, mitochondrial [Vitis vinifera]
chr14	29955134	29955136	peak_650	VIT_214s0108g01350:CDS	VIT_214s0108g01350:chr14:29953581-29955742:+:1554	VIT_214s0108g01350(VIT_214s0108g01350)	XP_002284130.1 PREDICTED: uncharacterized protein LOC100261075 [Vitis vinifera]
chr14	30004830	30005061	peak_651	intergenic	VIT_214s0108g01430:chr14:30008118-30011457:+:-3172	VIT_214s0108g01430(VIT_214s0108g01430)	XP_010661111.1 PREDICTED: uncharacterized protein LOC100854732 [Vitis vinifera]
chr14	30019213	30019523	peak_652	VIT_214s0108g01450:Promoter	VIT_214s0108g01450:chr14:30020436-30025225:+:-1068	VIT_214s0108g01450(VIT_214s0108g01450)	XP_010661113.1 PREDICTED: muscle M-line assembly protein unc-89 isoform X2 [Vitis vinifera]
chr14	30047223	30047667	peak_653	VIT_214s0108g01500:five_prime_UTR	VIT_214s0108g01500:chr14:30038750-30047576:-:131	VIT_214s0108g01500(VIT_214s0108g01500)	XP_002284243.1 PREDICTED: chaperone protein ClpB3, chloroplastic [Vitis vinifera]
chr14	30067479	30067734	peak_654	VIT_214s0108g01520:Promoter	VIT_214s0108g01520:chr14:30055731-30065782:-:-1824	VIT_214s0108g01520(VIT_214s0108g01520)	CBI22287.3 unnamed protein product, partial [Vitis vinifera]; XP_002284273.1 PREDICTED: probable galacturonosyltransferase 13 isoform X1 [Vitis vinifera]; XP_010661124.1 PREDICTED: probable galacturonosyltransferase 14 isoform X2 [Vitis vinifera]
chr14	30119138	30119308	peak_655	intergenic	VIT_214s0108g01570:chr14:30107797-30115171:-:-4052	VIT_214s0108g01570(VIT_214s0108g01570)	CBI22292.3 unnamed protein product, partial [Vitis vinifera]
chr15	93	371	peak_656	intergenic	VIT_215s0024g00020:chr15:99407-99713:+:-99175	VIT_215s0024g00020(VIT_215s0024g00020)	CBI40044.3 unnamed protein product, partial [Vitis vinifera]
chr15	2230343	2230613	peak_657	VIT_215s0024g01170:intron	VIT_215s0024g01170:chr15:2230222-2235131:+:256	VIT_215s0024g01170(VIT_215s0024g01170)	CBI39984.3 unnamed protein product, partial [Vitis vinifera]
chr15	5336228	5336716	peak_658	VIT_215s0045g00490:CDS	VIT_215s0045g00490:chr15:5336313-5336983:+:159	VIT_215s0045g00490(VIT_215s0045g00490)	XP_002273625.1 PREDICTED: SKP1-like protein 1B [Vitis vinifera]
chr15	9809005	9809324	peak_659	VIT_215s0021g00320:five_prime_UTR	VIT_215s0021g00320:chr15:9804649-9809178:-:13	VIT_215s0021g00320(VIT_215s0021g00320)	EXB70684.1 hypothetical protein L484_023870 [Morus notabilis]
chr15	10852061	10852277	peak_660	VIT_215s0021g00940:five_prime_UTR	VIT_215s0021g00940:chr15:10849919-10852323:-:154	VIT_215s0021g00940(VIT_215s0021g00940)	XP_002268179.1 PREDICTED: uncharacterized protein LOC100264994 [Vitis vinifera]
chr15	10854178	10854384	peak_661	VIT_215s0021g00940:Promoter	VIT_215s0021g00940:chr15:10849919-10852323:-:-1958	VIT_215s0021g00940(VIT_215s0021g00940)	XP_002268179.1 PREDICTED: uncharacterized protein LOC100264994 [Vitis vinifera]
chr15	11276507	11276597	peak_662	VIT_215s0021g01210:CDS	VIT_215s0021g01210:chr15:11276346-11285667:+:206	VIT_215s0021g01210(VIT_215s0021g01210)	XP_002270739.1 PREDICTED: uncharacterized protein LOC100241055 [Vitis vinifera]
chr15	11704417	11704623	peak_663	VIT_215s0021g01420:five_prime_UTR	VIT_215s0021g01420:chr15:11697315-11704647:-:127	VIT_215s0021g01420(VIT_215s0021g01420)	XP_010661405.1 PREDICTED: plasminogen activator inhibitor 1 RNA-binding protein [Vitis vinifera]
chr15	12101119	12101391	peak_664	VIT_215s0021g01530:five_prime_UTR	VIT_215s0021g01530:chr15:12061522-12101340:-:85	VIT_215s0021g01530(VIT_215s0021g01530)	XP_002271102.1 PREDICTED: protein VASCULAR ASSOCIATED DEATH 1, chloroplastic isoform X1 [Vitis vinifera]; XP_010661402.1 PREDICTED: protein VASCULAR ASSOCIATED DEATH 1, chloroplastic isoform X2 [Vitis vinifera]
chr15	12248166	12248558	peak_665	VIT_215s0021g01630:Promoter	VIT_215s0021g01630:chr15:12247339-12248305:-:-57	VIT_215s0021g01630(VIT_215s0021g01630)	XP_002271614.1 PREDICTED: ethylene-responsive transcription factor 2-like [Vitis vinifera]
chr15	12634427	12634707	peak_666	VIT_215s0021g01940:CDS	VIT_215s0021g01940:chr15:12624038-12634878:-:311	VIT_215s0021g01940(VIT_215s0021g01940)	XP_002272998.3 PREDICTED: poly(rC)-binding protein 4 isoform X4 [Vitis vinifera]; XP_010661375.1 PREDICTED: poly(rC)-binding protein 4 isoform X3 [Vitis vinifera]
chr15	13123494	13123744	peak_667	intergenic	VIT_215s0021g02185:chr15:13117388-13117961:-:-5658	VIT_215s0021g02185(VIT_215s0021g02185)	XP_002274161.2 PREDICTED: probable helicase CHR10 isoform X1 [Vitis vinifera]
chr15	13261858	13262106	peak_668	intergenic	VIT_215s0021g02300:chr15:13256492-13258996:-:-2986	VIT_215s0021g02300(VIT_215s0021g02300)	XP_003633906.1 PREDICTED: squamosa promoter-binding-like protein 8 [Vitis vinifera]
chr15	13506886	13507149	peak_669	VIT_215s0021g02510:three_prime_UTR	VIT_215s0021g02510:chr15:13505299-13507397:+:1718	VIT_215s0021g02510(VIT_215s0021g02510)	XP_002277959.1 PREDICTED: GATA transcription factor 4 [Vitis vinifera]
chr15	13687911	13688665	peak_670	VIT_215s0021g02680:five_prime_UTR	VIT_215s0021g02680:chr15:13686833-13688451:-:163	VIT_215s0021g02680(VIT_215s0021g02680)	XP_002275585.1 PREDICTED: cyclin-U2-1 [Vitis vinifera]
chr15	13835906	13836448	peak_671	VIT_215s0021g02790:Promoter	VIT_215s0021g02790:chr15:13836214-13839634:+:-37	VIT_215s0021g02790(VIT_215s0021g02790)	XP_002275919.1 PREDICTED: protein ELC [Vitis vinifera]
chr15	14543056	14543546	peak_672	VIT_215s0048g00430:five_prime_UTR	VIT_215s0048g00430:chr15:14543167-14547287:+:134	VIT_215s0048g00430(VIT_215s0048g00430)	XP_002274671.2 PREDICTED: uncharacterized protein LOC100243840 [Vitis vinifera]
chr15	14596987	14597110	peak_673	VIT_215s0048g00490:intron	VIT_215s0048g00490:chr15:14588836-14608835:+:8212	VIT_215s0048g00490(VIT_215s0048g00490)	XP_002274528.1 PREDICTED: methionine aminopeptidase 1A [Vitis vinifera]; XP_024925214.1 methionine aminopeptidase 1A-like [Ziziphus jujuba]
chr15	14838260	14838579	peak_674	VIT_215s0048g00700:CDS	VIT_215s0048g00700:chr15:14837973-14838725:+:446	VIT_215s0048g00700(VIT_215s0048g00700)	XP_002273878.1 PREDICTED: uncharacterized protein LOC100245353 [Vitis vinifera]
chr15	14852545	14852726	peak_675	intergenic	VIT_215s0048g00710:chr15:14840820-14849593:-:-3042	VIT_215s0048g00710(VIT_215s0048g00710)	XP_002279896.1 PREDICTED: probable protein S-acyltransferase 14 [Vitis vinifera]
chr15	14917445	14917547	peak_676	VIT_215s0048g00770:Promoter	VIT_215s0048g00770:chr15:14918137-14936079:+:-641	VIT_215s0048g00770(VIT_215s0048g00770)	XP_002273752.2 PREDICTED: kinesin-like protein KIN-UB isoform X1 [Vitis vinifera]
chr15	14917878	14918182	peak_677	VIT_215s0048g00770:Promoter	VIT_215s0048g00770:chr15:14918137-14936079:+:-107	VIT_215s0048g00770(VIT_215s0048g00770)	XP_002273752.2 PREDICTED: kinesin-like protein KIN-UB isoform X1 [Vitis vinifera]
chr15	14974062	14974164	peak_678	VIT_215s0048g00800:five_prime_UTR	VIT_215s0048g00800:chr15:14955862-14974210:-:97	VIT_215s0048g00800(VIT_215s0048g00800)	XP_002279696.1 PREDICTED: brefeldin A-inhibited guanine nucleotide-exchange protein 2 [Vitis vinifera]
chr15	15225053	15225244	peak_679	VIT_215s0048g01100:five_prime_UTR	VIT_215s0048g01100:chr15:15224984-15232002:+:164	VIT_215s0048g01100(VIT_215s0048g01100)	CBI38839.3 unnamed protein product, partial [Vitis vinifera]; XP_002278613.2 PREDICTED: ATPase ASNA1 homolog [Vitis vinifera]
chr15	15252304	15252489	peak_680	VIT_215s0048g01140:Promoter	VIT_215s0048g01140:chr15:15252828-15259012:+:-431	VIT_215s0048g01140(VIT_215s0048g01140)	XP_002272931.2 PREDICTED: peroxisome biogenesis protein 16 isoform X1 [Vitis vinifera]
chr15	15260090	15260293	peak_681	intergenic	VIT_215s0048g01140:chr15:15252828-15259012:+:7363	VIT_215s0048g01140(VIT_215s0048g01140)	XP_002272931.2 PREDICTED: peroxisome biogenesis protein 16 isoform X1 [Vitis vinifera]
chr15	15266176	15266418	peak_682	VIT_215s0048g01150:Promoter	VIT_215s0048g01150:chr15:15268233-15269562:+:-1936	VIT_215s0048g01150(VIT_215s0048g01150)	CBI38834.3 unnamed protein product, partial [Vitis vinifera]
chr15	15329933	15330198	peak_683	VIT_215s0048g01200:intron	VIT_215s0048g01200:chr15:15326980-15338686:-:8620	VIT_215s0048g01200(VIT_215s0048g01200)	CBI38830.3 unnamed protein product, partial [Vitis vinifera]
chr15	15732181	15732364	peak_684	VIT_215s0048g01590:CDS	VIT_215s0048g01590:chr15:15731675-15740256:-:7983	VIT_215s0048g01590(VIT_215s0048g01590)	CBI38803.3 unnamed protein product, partial [Vitis vinifera]
chr15	15948550	15948798	peak_685	intergenic	VIT_215s0048g01750:chr15:15946905-15948451:+:1769	VIT_215s0048g01750(VIT_215s0048g01750)	XP_002270426.2 PREDICTED: fasciclin-like arabinogalactan protein 10 [Vitis vinifera]
chr15	15961165	15961336	peak_686	VIT_215s0048g01770:Promoter;VIT_215s0048g01780:Promoter	VIT_215s0048g01770:chr15:15959606-15961221:-:-29	VIT_215s0048g01770(VIT_215s0048g01770)	XP_002270306.1 PREDICTED: uncharacterized protein LOC100259238 [Vitis vinifera]
chr15	16137455	16137759	peak_687	VIT_215s0048g02000:intron	VIT_215s0048g02000:chr15:16132269-16139034:+:5338	VIT_215s0048g02000(VIT_215s0048g02000)	XP_002272264.2 PREDICTED: homeobox-leucine zipper protein ANTHOCYANINLESS 2 isoform X1 [Vitis vinifera]; XP_010661562.1 PREDICTED: homeobox-leucine zipper protein ANTHOCYANINLESS 2 isoform X2 [Vitis vinifera]
chr15	16551119	16551462	peak_688	VIT_215s0048g02380:Promoter	VIT_215s0048g02380:chr15:16551354-16566207:+:-63	VIT_215s0048g02380(VIT_215s0048g02380)	XP_010661522.1 PREDICTED: endoribonuclease Dicer homolog 1 [Vitis vinifera]
chr15	16602453	16603070	peak_689	VIT_215s0048g02420:Promoter;VIT_215s0048g02410:Promoter	VIT_215s0048g02420:chr15:16601303-16602232:-:-529	VIT_215s0048g02420(VIT_215s0048g02420)	NA
chr15	16691977	16692130	peak_690	VIT_215s0048g02540:Promoter	VIT_215s0048g02540:chr15:16686111-16692048:-:-5	VIT_215s0048g02540(VIT_215s0048g02540)	XP_002266192.1 PREDICTED: two-component response regulator-like APRR9 isoform X3 [Vitis vinifera]; XP_010661499.1 PREDICTED: two-component response regulator-like PRR95 isoform X1 [Vitis vinifera]; XP_010661500.1 PREDICTED: two-component response regulator-like APRR9 isoform X2 [Vitis vinifera]
chr15	16813793	16814022	peak_691	VIT_215s0048g02680:Promoter	VIT_215s0048g02680:chr15:16813910-16817150:+:-2	VIT_215s0048g02680(VIT_215s0048g02680)	XP_002265121.1 PREDICTED: protein IQ-DOMAIN 1 [Vitis vinifera]
chr15	16831123	16831440	peak_692	VIT_215s0048g02700:five_prime_UTR	VIT_215s0048g02700:chr15:16831270-16837091:+:11	VIT_215s0048g02700(VIT_215s0048g02700)	XP_002264834.1 PREDICTED: heterogeneous nuclear ribonucleoprotein R [Vitis vinifera]
chr15	16956242	16956362	peak_693	VIT_215s0048g02840:Promoter	VIT_215s0048g02840:chr15:16956520-16964248:+:-218	VIT_215s0048g02840(VIT_215s0048g02840)	XP_002266654.1 PREDICTED: CDPK-related kinase 3 isoform X3 [Vitis vinifera]
chr15	16984221	16984264	peak_694	intergenic	VIT_215s0048g02870:chr15:16989399-16991859:+:-5156	VIT_215s0048g02870(VIT_215s0048g02870)	XP_002262950.3 PREDICTED: homeobox-leucine zipper protein ATHB-12 [Vitis vinifera]
chr15	17081952	17082308	peak_695	VIT_215s0048g02980:five_prime_UTR	VIT_215s0048g02980:chr15:17080257-17082405:-:275	VIT_215s0048g02980(VIT_215s0048g02980)	XP_002262754.1 PREDICTED: uncharacterized protein LOC100250645 [Vitis vinifera]
chr15	17093168	17093615	peak_696	VIT_215s0048g03000:Promoter	VIT_215s0048g03000:chr15:17091489-17093343:-:-48	VIT_215s0048g03000(VIT_215s0048g03000)	XP_002262618.3 PREDICTED: ras-related protein RABA3 [Vitis vinifera]
chr15	17110191	17110334	peak_697	intergenic	VIT_215s0046g00010:chr15:17114169-17115916:+:-3906	VIT_215s0046g00010(VIT_215s0046g00010)	XP_010661983.1 PREDICTED: uncharacterized protein LOC104881940 [Vitis vinifera]
chr15	17177885	17178269	peak_698	VIT_215s0046g00140:Promoter	VIT_215s0046g00140:chr15:17179629-17186540:+:-1552	VIT_215s0046g00140(VIT_215s0046g00140)	XP_002266406.1 PREDICTED: ORM1-like protein 2 [Vitis vinifera]
chr15	17334662	17334818	peak_699	intergenic	VIT_215s0046g00320:chr15:17338814-17341227:+:-4074	VIT_215s0046g00320(VIT_215s0046g00320)	NP_001267974.1 Myc2 bHLH protein [Vitis vinifera]
chr15	17356230	17356523	peak_700	VIT_215s0046g00350:five_prime_UTR	VIT_215s0046g00350:chr15:17356172-17360481:+:204	VIT_215s0046g00350(VIT_215s0046g00350)	CBI40560.3 unnamed protein product, partial [Vitis vinifera]
chr15	17413543	17413922	peak_701	VIT_215s0046g00450:five_prime_UTR	VIT_215s0046g00450:chr15:17410635-17413757:-:24	VIT_215s0046g00450(VIT_215s0046g00450)	XP_002263519.1 PREDICTED: uncharacterized protein LOC100260453 [Vitis vinifera]
chr15	18157694	18158053	peak_702	VIT_215s0046g01110:intron	VIT_215s0046g01110:chr15:18157689-18163614:+:184	VIT_215s0046g01110(VIT_215s0046g01110)	XP_010661899.1 PREDICTED: histone H3-like centromeric protein HTR12 isoform X1 [Vitis vinifera]
chr15	18285108	18285353	peak_703	VIT_215s0046g01280:CDS	VIT_215s0046g01275:chr15:18280792-18281620:-:-3610	VIT_215s0046g01275(VIT_215s0046g01275)	XP_010661893.1 PREDICTED: uncharacterized protein LOC104881928 [Vitis vinifera]
chr15	18290291	18290534	peak_704	VIT_215s0046g01280:five_prime_UTR	VIT_215s0046g01280:chr15:18284860-18290615:-:202	VIT_215s0046g01280(VIT_215s0046g01280)	CBI40482.3 unnamed protein product, partial [Vitis vinifera]
chr15	18303102	18303292	peak_705	intergenic	VIT_215s0046g01280:chr15:18284860-18290615:-:-12582	VIT_215s0046g01280(VIT_215s0046g01280)	CBI40482.3 unnamed protein product, partial [Vitis vinifera]
chr15	18356570	18357049	peak_706	VIT_215s0046g01350:five_prime_UTR	VIT_215s0046g01350:chr15:18356590-18365166:+:219	VIT_215s0046g01350(VIT_215s0046g01350)	CAN61748.1 hypothetical protein VITISV_014578 [Vitis vinifera]; EOX95785.1 Gamma-tubulin isoform 5 [Theobroma cacao]; XP_021612132.1 tubulin gamma-1 chain [Manihot esculenta]
chr15	18374236	18374466	peak_707	VIT_215s0046g01370:five_prime_UTR	VIT_215s0046g01370:chr15:18369282-18374512:-:161	VIT_215s0046g01370(VIT_215s0046g01370)	CBI40474.3 unnamed protein product, partial [Vitis vinifera]; XP_010661879.1 PREDICTED: mitochondrial carrier protein MTM1 isoform X1 [Vitis vinifera]; XP_010661880.1 PREDICTED: mitochondrial carrier protein MTM1 isoform X2 [Vitis vinifera]
chr15	18399651	18399906	peak_708	VIT_215s0046g01410:Promoter	VIT_215s0046g01410:chr15:18396677-18399356:-:-422	VIT_215s0046g01410(VIT_215s0046g01410)	XP_010661876.1 PREDICTED: uncharacterized protein LOC100260268 [Vitis vinifera]
chr15	18425165	18425462	peak_709	VIT_215s0046g01440:Promoter	VIT_215s0046g01440:chr15:18416435-18423749:-:-1564	VIT_215s0046g01440(VIT_215s0046g01440)	XP_002279966.2 PREDICTED: common plant regulatory factor 1 isoform X1 [Vitis vinifera]; XP_019081300.1 PREDICTED: common plant regulatory factor 1 isoform X2 [Vitis vinifera]
chr15	18495458	18495645	peak_710	VIT_215s0046g01550:Promoter	VIT_215s0046g01550:chr15:18494258-18495400:-:-151	VIT_215s0046g01550(VIT_215s0046g01550)	XP_002276427.1 PREDICTED: uncharacterized protein LOC100258448 [Vitis vinifera]
chr15	18501160	18501538	peak_711	VIT_215s0046g01560:Promoter;VIT_215s0046g01570:Promoter	VIT_215s0046g01560:chr15:18495862-18501300:-:-49	VIT_215s0046g01560(VIT_215s0046g01560)	XP_002279584.1 PREDICTED: BAG family molecular chaperone regulator 6 isoform X2 [Vitis vinifera]; XP_010661861.1 PREDICTED: BAG family molecular chaperone regulator 6 isoform X1 [Vitis vinifera]
chr15	18628400	18628606	peak_712	VIT_215s0046g01790:Promoter	VIT_215s0046g01790:chr15:18621749-18628205:-:-298	VIT_215s0046g01790(VIT_215s0046g01790)	XP_010661850.1 PREDICTED: AT-rich interactive domain-containing protein 1 isoform X1 [Vitis vinifera]
chr15	18654894	18655166	peak_713	VIT_215s0046g01820:five_prime_UTR	VIT_215s0046g01820:chr15:18650074-18655092:-:62	VIT_215s0046g01820(VIT_215s0046g01820)	XP_002278589.1 PREDICTED: probable E3 ubiquitin-protein ligase RHB1A isoform X3 [Vitis vinifera]; XP_010661848.1 PREDICTED: probable E3 ubiquitin-protein ligase RHB1A isoform X4 [Vitis vinifera]; XP_019081068.1 PREDICTED: probable E3 ubiquitin-protein ligase RHB1A isoform X2 [Vitis vinifera]
chr15	18660239	18660421	peak_714	VIT_215s0046g01830:intron	VIT_215s0046g01830:chr15:18657100-18665933:+:3230	VIT_215s0046g01830(VIT_215s0046g01830)	CBI40438.3 unnamed protein product, partial [Vitis vinifera]
chr15	18685068	18685485	peak_715	VIT_215s0046g01860:five_prime_UTR	VIT_215s0046g01860:chr15:18683360-18685351:-:74	VIT_215s0046g01860(VIT_215s0046g01860)	XP_002278446.1 PREDICTED: uncharacterized protein LOC100241428 [Vitis vinifera]
chr15	18958844	18959095	peak_716	VIT_215s0046g02190:Promoter	VIT_215s0046g02190:chr15:18957071-18958849:-:-120	VIT_215s0046g02190(VIT_215s0046g02190)	XP_002276925.1 PREDICTED: WRKY transcription factor 22 [Vitis vinifera]
chr15	19010108	19010292	peak_717	VIT_215s0046g02230:Promoter	VIT_215s0046g02230:chr15:19006178-19008638:-:-1562	VIT_215s0046g02230(VIT_215s0046g02230)	XP_002276701.1 PREDICTED: heavy metal-associated isoprenylated plant protein 39 isoform X1 [Vitis vinifera]; XP_019081208.1 PREDICTED: heavy metal-associated isoprenylated plant protein 39 isoform X2 [Vitis vinifera]
chr15	19073613	19073879	peak_718	intergenic	VIT_215s0046g02280:chr15:19076398-19083240:+:-2652	VIT_215s0046g02280(VIT_215s0046g02280)	XP_002276343.1 PREDICTED: ubiquitin-conjugating enzyme E2-23 kDa [Vitis vinifera]
chr15	19166018	19166196	peak_719	VIT_215s0046g02370:five_prime_UTR	VIT_215s0046g02370:chr15:19165844-19171897:+:263	VIT_215s0046g02370(VIT_215s0046g02370)	XP_002275132.2 PREDICTED: ATG8-interacting protein 1 [Vitis vinifera]
chr15	19182852	19183158	peak_720	VIT_215s0046g02390:five_prime_UTR	VIT_215s0046g02390:chr15:19175921-19183142:-:137	VIT_215s0046g02390(VIT_215s0046g02390)	XP_002275090.1 PREDICTED: ascorbate transporter, chloroplastic [Vitis vinifera]
chr15	19349729	19350013	peak_721	VIT_215s0046g02570:intron	VIT_215s0046g02570:chr15:19347728-19350595:-:724	VIT_215s0046g02570(VIT_215s0046g02570)	XP_002274099.2 PREDICTED: uncharacterized protein LOC100262020 [Vitis vinifera]
chr15	19770482	19771100	peak_722	VIT_215s0046g03180:five_prime_UTR	VIT_215s0046g03180:chr15:19770658-19775950:+:133	VIT_215s0046g03180(VIT_215s0046g03180)	XP_002270914.1 PREDICTED: uncharacterized protein At3g61260 [Vitis vinifera]
chr15	19810668	19810807	peak_723	VIT_215s0046g03210:intron	VIT_215s0046g03210:chr15:19807620-19812627:+:3117	VIT_215s0046g03210(VIT_215s0046g03210)	CBI40323.3 unnamed protein product, partial [Vitis vinifera]
chr15	20163356	20163554	peak_724	VIT_215s0046g03660:CDS	VIT_215s0046g03660:chr15:20161261-20163943:+:2194	VIT_215s0046g03660(VIT_215s0046g03660)	CAN77656.1 hypothetical protein VITISV_002459 [Vitis vinifera]
chr16	204316	204484	peak_725	intergenic	VIT_216s0039g00390:chr16:187076-205040:-:640	VIT_216s0039g00390(VIT_216s0039g00390)	XP_002264045.2 PREDICTED: uncharacterized protein LOC100266486 [Vitis vinifera]
chr16	975392	975683	peak_726	VIT_216s0039g01450:Promoter	VIT_216s0039g01450:chr16:975677-980127:+:-139	VIT_216s0039g01450(VIT_216s0039g01450)	XP_002270427.2 PREDICTED: growth-regulating factor 4 isoform X2 [Vitis vinifera]; XP_010662088.1 PREDICTED: growth-regulating factor 4 isoform X1 [Vitis vinifera]
chr16	1038316	1038524	peak_727	intergenic	VIT_216s0039g01470:chr16:1040587-1047396:-:8976	VIT_216s0039g01470(VIT_216s0039g01470)	XP_002270236.1 PREDICTED: F-box/kelch-repeat protein At5g60570 [Vitis vinifera]
chr16	1160716	1160947	peak_728	intergenic	VIT_216s0039g01560:chr16:1157487-1159579:+:3344	VIT_216s0039g01560(VIT_216s0039g01560)	XP_002271206.2 PREDICTED: uncharacterized protein LOC100261275 [Vitis vinifera]
chr16	1199103	1199303	peak_729	VIT_216s0039g01590:intron;VIT_216s0039g01580:Promoter	VIT_216s0039g01580:chr16:1193902-1198751:-:-452	VIT_216s0039g01580(VIT_216s0039g01580)	XP_002271653.1 PREDICTED: uncharacterized protein LOC100251027 [Vitis vinifera]
chr16	2314516	2314958	peak_730	VIT_216s0039g02220:five_prime_UTR	VIT_216s0039g02220:chr16:2314250-2334682:+:487	VIT_216s0039g02220(VIT_216s0039g02220)	XP_002275630.1 PREDICTED: protein EXPORTIN 1A [Vitis vinifera]
chr16	2641455	2641543	peak_731	VIT_216s0039g02450:five_prime_UTR	VIT_216s0039g02450:chr16:2641302-2651332:+:197	VIT_216s0039g02450(VIT_216s0039g02450)	XP_002274927.1 PREDICTED: uncharacterized protein At1g51745 isoform X1 [Vitis vinifera]
chr16	2694200	2694382	peak_732	VIT_216s0039g02470:Promoter	VIT_216s0039g02470:chr16:2677331-2694276:-:-15	VIT_216s0039g02470(VIT_216s0039g02470)	XP_010662139.1 PREDICTED: DNA (cytosine-5)-methyltransferase CMT2 isoform X2 [Vitis vinifera]
chr16	2789517	2789734	peak_733	VIT_216s0039g02550:five_prime_UTR	VIT_216s0039g02550:chr16:2789618-2793746:+:7	VIT_216s0039g02550(VIT_216s0039g02550)	XP_002274959.1 PREDICTED: uncharacterized protein LOC100247770 isoform X1 [Vitis vinifera]; XP_010662149.1 PREDICTED: uncharacterized protein LOC100247770 isoform X2 [Vitis vinifera]
chr16	10976630	10976854	peak_734	intergenic	VIT_216s0022g00170:chr16:10972340-10972712:+:4402	VIT_216s0022g00170(VIT_216s0022g00170)	CAN79130.1 hypothetical protein VITISV_029207 [Vitis vinifera]
chr16	11604546	11604990	peak_735	VIT_216s0022g00510:five_prime_UTR	VIT_216s0022g00510:chr16:11604642-11606524:+:126	VIT_216s0022g00510(VIT_216s0022g00510)	XP_002267332.1 PREDICTED: 23.6 kDa heat shock protein, mitochondrial [Vitis vinifera]
chr16	11605535	11605719	peak_736	VIT_216s0022g00510:intron	VIT_216s0022g00510:chr16:11604642-11606524:+:985	VIT_216s0022g00510(VIT_216s0022g00510)	XP_002267332.1 PREDICTED: 23.6 kDa heat shock protein, mitochondrial [Vitis vinifera]
chr16	11848142	11848291	peak_737	intergenic	VIT_216s0022g00590:chr16:11851223-11853187:-:4970	VIT_216s0022g00590(VIT_216s0022g00590)	XP_003634049.1 PREDICTED: uncharacterized protein LOC100263844 [Vitis vinifera]
chr16	11885638	11885757	peak_738	intergenic	VIT_216s0022g00595:chr16:11882758-11884120:+:2939	VIT_216s0022g00595(VIT_216s0022g00595)	XP_010662420.1 PREDICTED: L10-interacting MYB domain-containing protein [Vitis vinifera]
chr16	12076997	12077318	peak_739	VIT_216s0022g00680:five_prime_UTR	VIT_216s0022g00680:chr16:12076986-12082855:+:171	VIT_216s0022g00680(VIT_216s0022g00680)	XP_010662409.1 PREDICTED: monocopper oxidase-like protein SKU5 [Vitis vinifera]
chr16	12095191	12095447	peak_740	intergenic	VIT_216s0022g00690:chr16:12086949-12092435:-:-2884	VIT_216s0022g00690(VIT_216s0022g00690)	XP_002264986.2 PREDICTED: NAC domain-containing protein 7 [Vitis vinifera]
chr16	13662541	13662961	peak_741	VIT_216s0022g01580:CDS	VIT_216s0022g01580:chr16:13660778-13662826:-:75	VIT_216s0022g01580(VIT_216s0022g01580)	XP_002267475.1 PREDICTED: 3-ketoacyl-CoA synthase 6 [Vitis vinifera]
chr16	14227697	14227917	peak_742	intergenic	VIT_216s0022g01870:chr16:14225404-14227279:+:2403	VIT_216s0022g01870(VIT_216s0022g01870)	XP_010662373.1 PREDICTED: uncharacterized protein LOC100256698 [Vitis vinifera]
chr16	14384522	14384845	peak_743	intergenic	VIT_216s0022g02040:chr16:14376853-14382523:-:-2160	VIT_216s0022g02040(VIT_216s0022g02040)	XP_019081800.1 PREDICTED: cysteine and histidine-rich domain-containing protein RAR1 isoform X1 [Vitis vinifera]
chr16	14529907	14530175	peak_744	VIT_216s0022g02080:Promoter	VIT_216s0022g02080:chr16:14530535-14532285:+:-494	VIT_216s0022g02080(VIT_216s0022g02080)	XP_002270309.1 PREDICTED: xyloglucan galactosyltransferase XLT2 [Vitis vinifera]
chr16	14567152	14567422	peak_745	VIT_216s0022g02120:five_prime_UTR	VIT_216s0022g02120:chr16:14566996-14571653:+:291	VIT_216s0022g02120(VIT_216s0022g02120)	XP_002269952.1 PREDICTED: mitochondrial metalloendopeptidase OMA1 [Vitis vinifera]
chr16	14860229	14860636	peak_746	intergenic	VIT_216s0022g02310:chr16:14860847-14863412:-:2979	VIT_216s0022g02310(VIT_216s0022g02310)	NP_001267911.1 gibberellin 20-oxidase [Vitis vinifera]
chr16	15620071	15620259	peak_747	VIT_216s0100g00220:Promoter	VIT_216s0100g00220:chr16:15621075-15621389:+:-910	VIT_216s0100g00220(VIT_216s0100g00220)	NA
chr16	15621983	15622160	peak_748	VIT_216s0100g00230:CDS	VIT_216s0100g00220:chr16:15621075-15621389:+:996	VIT_216s0100g00220(VIT_216s0100g00220)	NA
chr16	15674887	15675119	peak_749	VIT_216s0100g00300:Promoter	VIT_216s0100g00300:chr16:15675042-15679467:+:-39	VIT_216s0100g00300(VIT_216s0100g00300)	XP_002269895.1 PREDICTED: sorbitol dehydrogenase isoform X1 [Vitis vinifera]; XP_019081612.1 PREDICTED: sorbitol dehydrogenase isoform X2 [Vitis vinifera]
chr16	15732812	15732937	peak_750	VIT_216s0100g00340:CDS	VIT_216s0100g00340:chr16:15728889-15733541:-:666	VIT_216s0100g00340(VIT_216s0100g00340)	XP_002280303.1 PREDICTED: calcium-dependent protein kinase 26 isoform X1 [Vitis vinifera]
chr16	15754111	15754543	peak_751	VIT_216s0100g00360:five_prime_UTR	VIT_216s0100g00360:chr16:15754083-15761233:+:244	VIT_216s0100g00360(VIT_216s0100g00360)	XP_002280194.1 PREDICTED: post-GPI attachment to proteins factor 3 [Vitis vinifera]
chr16	15818965	15819449	peak_752	intergenic	VIT_216s0100g00380:chr16:15813824-15814917:-:-4290	VIT_216s0100g00380(VIT_216s0100g00380)	XP_002280097.1 PREDICTED: dehydration-responsive element-binding protein 1B isoform X1 [Vitis vinifera]
chr16	15819702	15819919	peak_753	intergenic	VIT_216s0100g00380:chr16:15813824-15814917:-:-4893	VIT_216s0100g00380(VIT_216s0100g00380)	XP_002280097.1 PREDICTED: dehydration-responsive element-binding protein 1B isoform X1 [Vitis vinifera]
chr16	15985089	15985373	peak_754	VIT_216s0100g00500:five_prime_UTR	VIT_216s0100g00500:chr16:15985167-15992319:+:64	VIT_216s0100g00500(VIT_216s0100g00500)	XP_002279763.2 PREDICTED: probable transcriptional regulator SLK2 [Vitis vinifera]
chr16	16010303	16010601	peak_755	VIT_216s0100g00520:Promoter	VIT_216s0100g00520:chr16:16005648-16008570:-:-1882	VIT_216s0100g00520(VIT_216s0100g00520)	XP_002279586.1 PREDICTED: F-box protein PP2-A13 [Vitis vinifera]
chr16	16141058	16141233	peak_756	intergenic	VIT_216s0100g00670:chr16:16144826-16148602:+:-3680	VIT_216s0100g00670(VIT_216s0100g00670)	XP_003634081.1 PREDICTED: homeobox-leucine zipper protein ANTHOCYANINLESS 2 isoform X1 [Vitis vinifera]
chr16	16197706	16197878	peak_757	VIT_216s0100g00720:three_prime_UTR	VIT_216s0100g00720:chr16:16197007-16199298:-:1506	VIT_216s0100g00720(VIT_216s0100g00720)	XP_002273914.3 PREDICTED: heat stress transcription factor B-2a [Vitis vinifera]
chr16	16198720	16199237	peak_758	VIT_216s0100g00720:five_prime_UTR	VIT_216s0100g00720:chr16:16197007-16199298:-:319	VIT_216s0100g00720(VIT_216s0100g00720)	XP_002273914.3 PREDICTED: heat stress transcription factor B-2a [Vitis vinifera]
chr16	16810714	16811045	peak_759	VIT_216s0100g01300:five_prime_UTR	VIT_216s0100g01300:chr16:16810764-16821740:+:115	VIT_216s0100g01300(VIT_216s0100g01300)	XP_002263340.2 PREDICTED: flap endonuclease GEN-like 2 [Vitis vinifera]
chr16	16934205	16934441	peak_760	intergenic	VIT_216s0050g00090:chr16:16936213-16939461:-:5138	VIT_216s0050g00090(VIT_216s0050g00090)	XP_002267852.1 PREDICTED: transmembrane ascorbate ferrireductase 1 [Vitis vinifera]
chr16	17213186	17213544	peak_761	VIT_216s0050g00390:five_prime_UTR	VIT_216s0050g00390:chr16:17209182-17213833:-:468	VIT_216s0050g00390(VIT_216s0050g00390)	XP_002267459.1 PREDICTED: oxalate--CoA ligase [Vitis vinifera]
chr16	17520235	17520505	peak_762	VIT_216s0050g00570:intron	VIT_216s0050g00570:chr16:17512714-17522262:-:1892	VIT_216s0050g00570(VIT_216s0050g00570)	XP_002271673.1 PREDICTED: pectin acetylesterase 9 isoform X1 [Vitis vinifera]
chr16	17540469	17540845	peak_763	VIT_216s0050g00580:three_prime_UTR	VIT_216s0050g00590:chr16:17546591-17566146:+:-5934	VIT_216s0050g00590(VIT_216s0050g00590)	XP_002268591.1 PREDICTED: cleavage and polyadenylation specificity factor subunit 2 isoform X1 [Vitis vinifera]
chr16	17748912	17749179	peak_764	intergenic	VIT_216s0050g00810:chr16:17745638-17747837:+:3407	VIT_216s0050g00810(VIT_216s0050g00810)	XP_019081780.1 PREDICTED: F-box protein At2g26160-like [Vitis vinifera]
chr16	17795415	17795556	peak_765	intergenic	VIT_216s0050g00850:chr16:17795678-17796720:-:1234	VIT_216s0050g00850(VIT_216s0050g00850)	XP_002271267.1 PREDICTED: protein SRC2 homolog [Vitis vinifera]
chr16	17796922	17797285	peak_766	VIT_216s0050g00850:Promoter	VIT_216s0050g00850:chr16:17795678-17796720:-:-383	VIT_216s0050g00850(VIT_216s0050g00850)	XP_002271267.1 PREDICTED: protein SRC2 homolog [Vitis vinifera]
chr16	17978299	17978600	peak_767	VIT_216s0050g01050:Promoter	VIT_216s0050g01050:chr16:17979642-17985298:+:-1192	VIT_216s0050g01050(VIT_216s0050g01050)	CBI22663.3 unnamed protein product, partial [Vitis vinifera]
chr16	17989631	17989932	peak_768	VIT_216s0050g01060:five_prime_UTR	VIT_216s0050g01060:chr16:17985382-17989829:-:47	VIT_216s0050g01060(VIT_216s0050g01060)	XP_002273424.1 PREDICTED: uncharacterized protein LOC100250830 [Vitis vinifera]
chr16	18018846	18019055	peak_769	VIT_216s0050g01090:five_prime_UTR	VIT_216s0050g01090:chr16:18016910-18018982:-:31	VIT_216s0050g01090(VIT_216s0050g01090)	XP_002273581.1 PREDICTED: beta-carotene hydroxylase 2, chloroplastic [Vitis vinifera]
chr16	18053758	18054321	peak_770	VIT_216s0050g01150:five_prime_UTR;VIT_216s0050g01140:Promoter	VIT_216s0050g01150:chr16:18053947-18057385:+:92	VIT_216s0050g01150(VIT_216s0050g01150)	XP_002274022.1 PREDICTED: heat shock protein 83 [Vitis vinifera]
chr16	18081835	18082335	peak_771	VIT_216s0050g01180:Promoter;VIT_216s0050g01190:Promoter	VIT_216s0050g01180:chr16:18073638-18082038:-:-47	VIT_216s0050g01180(VIT_216s0050g01180)	XP_002273319.2 PREDICTED: protein REVEILLE 6 [Vitis vinifera]
chr16	18108050	18108330	peak_772	VIT_216s0050g01230:Promoter;VIT_216s0050g01220:Promoter	VIT_216s0050g01220:chr16:18108306-18109397:+:-116	VIT_216s0050g01220(VIT_216s0050g01220)	CBI22646.3 unnamed protein product, partial [Vitis vinifera]
chr16	18132205	18132401	peak_773	VIT_216s0050g01250:Promoter	VIT_216s0050g01250:chr16:18132456-18133783:+:-153	VIT_216s0050g01250(VIT_216s0050g01250)	CAN77999.1 hypothetical protein VITISV_002984 [Vitis vinifera]
chr16	18166972	18167136	peak_774	VIT_216s0050g01300:Promoter	VIT_216s0050g01300:chr16:18165667-18166759:-:-295	VIT_216s0050g01300(VIT_216s0050g01300)	XP_002275480.1 PREDICTED: uncharacterized protein LOC100242355 [Vitis vinifera]
chr16	18398772	18399257	peak_775	VIT_216s0050g01510:five_prime_UTR	VIT_216s0050g01510:chr16:18398760-18412249:+:254	VIT_216s0050g01510(VIT_216s0050g01510)	XP_002276170.1 PREDICTED: protein SGT1 homolog isoform X2 [Vitis vinifera]; XP_010662669.1 PREDICTED: protein SGT1 homolog isoform X1 [Vitis vinifera]
chr16	18569475	18569817	peak_776	intergenic	VIT_216s0050g01660:chr16:18554673-18556316:-:-13330	VIT_216s0050g01660(VIT_216s0050g01660)	XP_019081383.1 PREDICTED: UDP-glycosyltransferase 88B1 [Vitis vinifera]
chr16	18588957	18589300	peak_777	intergenic	VIT_216s0050g01680:chr16:18585211-18586814:-:-2314	VIT_216s0050g01680(VIT_216s0050g01680)	XP_002276981.1 PREDICTED: UDP-glycosyltransferase 88B1-like [Vitis vinifera]
chr16	18699171	18699404	peak_778	intergenic	VIT_216s0050g01760:chr16:18698074-18698731:+:1213	VIT_216s0050g01760(VIT_216s0050g01760)	XP_019081431.1 PREDICTED: uncharacterized protein LOC104882182 isoform X1 [Vitis vinifera]
chr16	19288738	19289129	peak_779	VIT_216s0050g02360:five_prime_UTR	VIT_216s0050g02360:chr16:19277369-19289008:-:74	VIT_216s0050g02360(VIT_216s0050g02360)	XP_010662601.1 PREDICTED: mitochondrial carrier protein MTM1 [Vitis vinifera]
chr16	19388034	19388418	peak_780	VIT_216s0050g02450:five_prime_UTR	VIT_216s0050g02450:chr16:19388088-19395153:+:138	VIT_216s0050g02450(VIT_216s0050g02450)	XP_002267522.1 PREDICTED: uncharacterized protein LOC100260370 [Vitis vinifera]
chr16	19401469	19401740	peak_781	VIT_216s0050g02460:five_prime_UTR	VIT_216s0050g02460:chr16:19395498-19401780:-:175	VIT_216s0050g02460(VIT_216s0050g02460)	XP_002267744.1 PREDICTED: hydroxyproline O-galactosyltransferase HPGT1 [Vitis vinifera]
chr16	19542789	19542903	peak_782	VIT_216s0050g02570:Promoter	VIT_216s0050g02570:chr16:19543170-19551888:+:-324	VIT_216s0050g02570(VIT_216s0050g02570)	XP_002269132.1 PREDICTED: probable protein phosphatase 2C 76 [Vitis vinifera]
chr16	19634292	19634642	peak_783	intergenic	VIT_216s0050g02620:chr16:19636799-19641906:+:-2332	VIT_216s0050g02620(VIT_216s0050g02620)	XP_002270037.3 PREDICTED: abscisic acid receptor PYL8 [Vitis vinifera]
chr16	19676765	19677065	peak_784	VIT_216s0050g02660:Promoter	VIT_216s0050g02660:chr16:19669902-19676517:-:-398	VIT_216s0050g02660(VIT_216s0050g02660)	XP_002270689.1 PREDICTED: plastidial pyruvate kinase 4, chloroplastic [Vitis vinifera]
chr16	20627217	20627456	peak_785	VIT_216s0098g00220:three_prime_UTR	VIT_216s0098g00210:chr16:20623367-20624904:-:-2432	VIT_216s0098g00210(VIT_216s0098g00210)	XP_019081673.1 PREDICTED: rust resistance kinase Lr10 isoform X2 [Vitis vinifera]
chr16	20701655	20701711	peak_786	intergenic	VIT_216s0098g00310:chr16:20703262-20708669:-:6986	VIT_216s0098g00310(VIT_216s0098g00310)	XP_002267997.1 PREDICTED: vesicle transport protein SFT2B [Vitis vinifera]
chr16	20802318	20802444	peak_787	intergenic	VIT_216s0098g00370:chr16:20802989-20807652:-:5271	VIT_216s0098g00370(VIT_216s0098g00370)	XP_002265766.1 PREDICTED: protein BOBBER 1 [Vitis vinifera]
chr16	20807344	20807659	peak_788	VIT_216s0098g00370:CDS	VIT_216s0098g00370:chr16:20802989-20807652:-:150	VIT_216s0098g00370(VIT_216s0098g00370)	XP_002265766.1 PREDICTED: protein BOBBER 1 [Vitis vinifera]
chr16	21025804	21026145	peak_789	VIT_216s0098g00600:Promoter	VIT_216s0098g00600:chr16:21026819-21027406:+:-844	VIT_216s0098g00600(VIT_216s0098g00600)	XP_002269666.3 PREDICTED: protein RESPONSE TO LOW SULFUR 3-like [Vitis vinifera]
chr16	21084714	21085056	peak_790	VIT_216s0098g00700:Promoter;VIT_216s0098g00710:five_prime_UTR	VIT_216s0098g00710:chr16:21084875-21085628:+:10	VIT_216s0098g00710(VIT_216s0098g00710)	XP_002268733.1 PREDICTED: uncharacterized protein LOC100253810 [Vitis vinifera]
chr16	21291390	21292084	peak_791	VIT_216s0098g01000:Promoter	VIT_216s0098g01000:chr16:21291142-21291719:-:-18	VIT_216s0098g01000(VIT_216s0098g01000)	NA
chr16	21339881	21340359	peak_792	VIT_216s0098g01070:Promoter;VIT_216s0098g01060:five_prime_UTR	VIT_216s0098g01060:chr16:21338182-21340284:-:164	VIT_216s0098g01060(VIT_216s0098g01060)	XP_002272418.1 PREDICTED: small heat shock protein, chloroplastic [Vitis vinifera]
chr16	21349279	21349744	peak_793	VIT_216s0098g01080:Promoter	VIT_216s0098g01080:chr16:21346571-21348742:-:-769	VIT_216s0098g01080(VIT_216s0098g01080)	XP_002271355.3 PREDICTED: growth-regulating factor 4 isoform X2 [Vitis vinifera]
chr16	21461815	21461825	peak_794	VIT_216s0098g01220:five_prime_UTR;VIT_216s0098g01210:CDS	VIT_216s0098g01210:chr16:21459827-21462004:-:184	VIT_216s0098g01210(VIT_216s0098g01210)	NA
chr16	21871939	21872576	peak_795	VIT_216s0098g01805:Promoter	VIT_216s0098g01805:chr16:21872502-21876327:+:-244	VIT_216s0098g01805(VIT_216s0098g01805)	CBI23013.3 unnamed protein product, partial [Vitis vinifera]; XP_010662860.1 PREDICTED: uncharacterized protein LOC100252197 isoform X1 [Vitis vinifera]
chr17	34848	35491	peak_796	VIT_217s0000g00070:Promoter;VIT_217s0000g00040:Promoter	VIT_217s0000g00070:chr17:35354-36590:+:-184	VIT_217s0000g00070(VIT_217s0000g00070)	CBI15772.3 unnamed protein product, partial [Vitis vinifera]
chr17	242170	242620	peak_797	VIT_217s0000g00340:Promoter	VIT_217s0000g00340:chr17:242409-250441:+:-14	VIT_217s0000g00340(VIT_217s0000g00340)	XP_010663794.1 PREDICTED: ATP-dependent Clp protease ATP-binding subunit ClpA homolog CD4B, chloroplastic [Vitis vinifera]
chr17	303824	304001	peak_798	intergenic	VIT_217s0000g00430:chr17:299559-302242:+:4353	VIT_217s0000g00430(VIT_217s0000g00430)	XP_002284464.1 PREDICTED: transcription factor bHLH137 [Vitis vinifera]
chr17	544214	544314	peak_799	VIT_217s0000g00820:Promoter	VIT_217s0000g00820:chr17:546205-548782:+:-1941	VIT_217s0000g00820(VIT_217s0000g00820)	XP_002280599.1 PREDICTED: bidirectional sugar transporter SWEET14 [Vitis vinifera]
chr17	599039	599364	peak_800	intergenic	VIT_217s0000g00900:chr17:592440-596975:-:-2226	VIT_217s0000g00900(VIT_217s0000g00900)	XP_002284200.1 PREDICTED: glutamate-1-semialdehyde 2,1-aminomutase, chloroplastic [Vitis vinifera]
chr17	759275	759337	peak_801	VIT_217s0000g01090:Promoter;VIT_217s0000g01080:Promoter	VIT_217s0000g01090:chr17:759694-762186:+:-388	VIT_217s0000g01090(VIT_217s0000g01090)	XP_002280321.2 PREDICTED: palmitoyl-acyl carrier protein thioesterase, chloroplastic isoform X2 [Vitis vinifera]; XP_019081920.1 PREDICTED: palmitoyl-acyl carrier protein thioesterase, chloroplastic isoform X1 [Vitis vinifera]
chr17	784355	784590	peak_802	VIT_217s0000g01110:CDS	VIT_217s0000g01110:chr17:784208-786265:-:1792	VIT_217s0000g01110(VIT_217s0000g01110)	XP_002284075.1 PREDICTED: heavy metal-associated isoprenylated plant protein 7 [Vitis vinifera]
chr17	785893	786227	peak_803	VIT_217s0000g01110:five_prime_UTR	VIT_217s0000g01110:chr17:784208-786265:-:205	VIT_217s0000g01110(VIT_217s0000g01110)	XP_002284075.1 PREDICTED: heavy metal-associated isoprenylated plant protein 7 [Vitis vinifera]
chr17	848167	848407	peak_804	VIT_217s0000g01190:Promoter	VIT_217s0000g01190:chr17:845336-847877:-:-410	VIT_217s0000g01190(VIT_217s0000g01190)	XP_002280206.1 PREDICTED: non-specific phospholipase C6 [Vitis vinifera]
chr17	867846	868088	peak_805	VIT_217s0000g01210:five_prime_UTR	VIT_217s0000g01210:chr17:867965-868908:+:2	VIT_217s0000g01210(VIT_217s0000g01210)	CBI15682.3 unnamed protein product, partial [Vitis vinifera]
chr17	1062352	1062474	peak_806	VIT_217s0000g01490:three_prime_UTR	VIT_217s0000g01490:chr17:1060848-1062539:+:1565	VIT_217s0000g01490(VIT_217s0000g01490)	XP_002279981.1 PREDICTED: cytochrome P450 94B3 [Vitis vinifera]
chr17	1144438	1144957	peak_807	intergenic	VIT_217s0000g01590:chr17:1138001-1138926:-:-5771	VIT_217s0000g01590(VIT_217s0000g01590)	CBI15646.3 unnamed protein product, partial [Vitis vinifera]
chr17	1363786	1364004	peak_808	VIT_217s0000g01825:Promoter	VIT_217s0000g01825:chr17:1364207-1365872:+:-312	VIT_217s0000g01825(VIT_217s0000g01825)	XP_002279421.2 PREDICTED: uncharacterized protein LOC100244084 [Vitis vinifera]
chr17	1691208	1691512	peak_809	VIT_217s0000g02085:CDS	VIT_217s0000g02085:chr17:1691101-1692698:+:259	VIT_217s0000g02085(VIT_217s0000g02085)	NA
chr17	2017870	2018012	peak_810	VIT_217s0000g02320:CDS	VIT_217s0000g02320:chr17:2017655-2034512:+:286	VIT_217s0000g02320(VIT_217s0000g02320)	XP_002282513.1 PREDICTED: prostaglandin E synthase 2 [Vitis vinifera]
chr17	2230220	2230433	peak_811	VIT_217s0000g02460:Promoter	VIT_217s0000g02460:chr17:2230434-2232793:+:-107	VIT_217s0000g02460(VIT_217s0000g02460)	XP_010663679.1 PREDICTED: WUSCHEL-related homeobox 1 [Vitis vinifera]
chr17	2239319	2239641	peak_812	intergenic	VIT_217s0000g02460:chr17:2230434-2232793:+:9046	VIT_217s0000g02460(VIT_217s0000g02460)	XP_010663679.1 PREDICTED: WUSCHEL-related homeobox 1 [Vitis vinifera]
chr17	2347842	2348077	peak_813	intergenic	VIT_217s0000g02550:chr17:2349092-2352187:-:4227	VIT_217s0000g02550(VIT_217s0000g02550)	CAN74749.1 hypothetical protein VITISV_021497 [Vitis vinifera]
chr17	2609916	2610077	peak_814	VIT_217s0000g02850:intron	VIT_217s0000g02850:chr17:2608675-2620073:-:10076	VIT_217s0000g02850(VIT_217s0000g02850)	NA
chr17	3189486	3189966	peak_815	VIT_217s0000g03310:five_prime_UTR	VIT_217s0000g03310:chr17:3189567-3194577:+:159	VIT_217s0000g03310(VIT_217s0000g03310)	CAN81065.1 hypothetical protein VITISV_000728 [Vitis vinifera]; XP_002279101.1 PREDICTED: stromal 70 kDa heat shock-related protein, chloroplastic [Vitis vinifera]
chr17	3511742	3512047	peak_816	VIT_217s0000g03595:Promoter	VIT_217s0000g03595:chr17:3510767-3511729:-:-165	VIT_217s0000g03595(VIT_217s0000g03595)	XP_010663607.1 PREDICTED: VQ motif-containing protein 8, chloroplastic-like isoform X2 [Vitis vinifera]
chr17	3514743	3515030	peak_817	intergenic	VIT_217s0000g03600:chr17:3517890-3530478:+:-3003	VIT_217s0000g03600(VIT_217s0000g03600)	XP_010663605.1 PREDICTED: synaptotagmin-5 isoform X1 [Vitis vinifera]
chr17	3661769	3662370	peak_818	VIT_217s0000g03720:Promoter	VIT_217s0000g03720:chr17:3660064-3661648:-:-421	VIT_217s0000g03720(VIT_217s0000g03720)	XP_002276899.1 PREDICTED: LOB domain-containing protein 41 [Vitis vinifera]
chr17	3746003	3746730	peak_819	VIT_217s0000g03790:Promoter	VIT_217s0000g03790:chr17:3747995-3749104:+:-1628	VIT_217s0000g03790(VIT_217s0000g03790)	XP_002276499.1 PREDICTED: uncharacterized protein LOC100255921 [Vitis vinifera]
chr17	4010368	4010622	peak_820	VIT_217s0000g03990:CDS	VIT_217s0000g03990:chr17:4010085-4011979:-:1484	VIT_217s0000g03990(VIT_217s0000g03990)	XP_002275164.1 PREDICTED: protein ASPARTIC PROTEASE IN GUARD CELL 1 [Vitis vinifera]
chr17	4011641	4011914	peak_821	VIT_217s0000g04000:Promoter;VIT_217s0000g03990:CDS	VIT_217s0000g03990:chr17:4010085-4011979:-:201	VIT_217s0000g03990(VIT_217s0000g03990)	XP_002275164.1 PREDICTED: protein ASPARTIC PROTEASE IN GUARD CELL 1 [Vitis vinifera]
chr17	4338465	4338569	peak_822	intergenic	VIT_217s0000g04170:chr17:4308948-4334377:-:-4140	VIT_217s0000g04170(VIT_217s0000g04170)	XP_010663545.1 PREDICTED: DNA mismatch repair protein MSH2 isoform X1 [Vitis vinifera]
chr17	4474610	4474842	peak_823	intergenic	VIT_217s0000g04210:chr17:4476608-4477378:-:2652	VIT_217s0000g04210(VIT_217s0000g04210)	XP_002273242.2 PREDICTED: oleosin 18.2 kDa [Vitis vinifera]
chr17	4715161	4715405	peak_824	VIT_217s0000g04470:Promoter	VIT_217s0000g04470:chr17:4716231-4718790:+:-948	VIT_217s0000g04470(VIT_217s0000g04470)	NA
chr17	4905893	4906197	peak_825	VIT_217s0000g04650:five_prime_UTR	VIT_217s0000g04650:chr17:4889554-4906166:-:121	VIT_217s0000g04650(VIT_217s0000g04650)	XP_002269501.1 PREDICTED: uridine-cytidine kinase C isoform X1 [Vitis vinifera]
chr17	5164832	5165222	peak_826	VIT_217s0000g04780:Promoter	VIT_217s0000g04780:chr17:5159911-5164558:-:-469	VIT_217s0000g04780(VIT_217s0000g04780)	XP_002267822.1 PREDICTED: phosphatidylinositol 4-kinase gamma 7 [Vitis vinifera]
chr17	5196574	5196761	peak_827	VIT_217s0000g04810:Promoter	VIT_217s0000g04810:chr17:5189835-5194774:-:-1893	VIT_217s0000g04810(VIT_217s0000g04810)	XP_010663502.1 PREDICTED: uncharacterized protein At1g04910 [Vitis vinifera]
chr17	5225677	5226149	peak_828	VIT_217s0000g04840:Promoter	VIT_217s0000g04840:chr17:5226003-5230965:+:-90	VIT_217s0000g04840(VIT_217s0000g04840)	XP_002273196.1 PREDICTED: uncharacterized protein LOC100259380 [Vitis vinifera]
chr17	5241961	5242663	peak_829	intergenic	VIT_217s0000g04850:chr17:5240462-5241938:+:1850	VIT_217s0000g04850(VIT_217s0000g04850)	XP_002267092.1 PREDICTED: dof zinc finger protein DOF5.4 [Vitis vinifera]
chr17	5517509	5517656	peak_830	VIT_217s0000g05030:Promoter	VIT_217s0000g05030:chr17:5513738-5516996:-:-586	VIT_217s0000g05030(VIT_217s0000g05030)	XP_002263490.1 PREDICTED: UDP-arabinopyranose mutase 1 [Vitis vinifera]
chr17	5605801	5605918	peak_831	intergenic	VIT_217s0000g05110:chr17:5600224-5602640:-:-3219	VIT_217s0000g05110(VIT_217s0000g05110)	XP_002265310.1 PREDICTED: cytochrome P450 78A5 [Vitis vinifera]
chr17	5938220	5938648	peak_832	VIT_217s0000g05440:Promoter	VIT_217s0000g05440:chr17:5927864-5937802:-:-632	VIT_217s0000g05440(VIT_217s0000g05440)	XP_010663426.1 PREDICTED: HIPL1 protein isoform X1 [Vitis vinifera]
chr17	6006814	6006898	peak_833	VIT_217s0000g05510:Promoter	VIT_217s0000g05510:chr17:6000516-6005907:-:-949	VIT_217s0000g05510(VIT_217s0000g05510)	XP_002266698.1 PREDICTED: pentatricopeptide repeat-containing protein At1g74750 [Vitis vinifera]
chr17	6042349	6042509	peak_834	VIT_217s0000g05540:Promoter	VIT_217s0000g05540:chr17:6042533-6051072:+:-104	VIT_217s0000g05540(VIT_217s0000g05540)	XP_002270344.1 PREDICTED: plasma membrane ATPase 1 [Vitis vinifera]
chr17	6090343	6090633	peak_835	intergenic	VIT_217s0000g05580:chr17:6081600-6089504:+:8888	VIT_217s0000g05580(VIT_217s0000g05580)	CBI15281.3 unnamed protein product, partial [Vitis vinifera]
chr17	6178095	6178292	peak_836	VIT_217s0000g05700:Promoter	VIT_217s0000g05700:chr17:6172961-6176574:-:-1619	VIT_217s0000g05700(VIT_217s0000g05700)	XP_002267314.1 PREDICTED: protein QUIRKY [Vitis vinifera]
chr17	6227532	6227767	peak_837	VIT_217s0000g05750:intron	VIT_217s0000g05750:chr17:6218456-6227902:-:252	VIT_217s0000g05750(VIT_217s0000g05750)	XP_010663403.1 PREDICTED: isochorismate synthase 2, chloroplastic isoform X3 [Vitis vinifera]
chr17	6285607	6285946	peak_838	VIT_217s0000g05790:five_prime_UTR	VIT_217s0000g05790:chr17:6285663-6290745:+:113	VIT_217s0000g05790(VIT_217s0000g05790)	CBI15260.3 unnamed protein product, partial [Vitis vinifera]
chr17	6492766	6492844	peak_839	VIT_217s0000g05950:Promoter	VIT_217s0000g05950:chr17:6493072-6494299:+:-267	VIT_217s0000g05950(VIT_217s0000g05950)	CBI15246.3 unnamed protein product, partial [Vitis vinifera]
chr17	6556686	6556856	peak_840	VIT_217s0000g05990:Promoter	VIT_217s0000g05990:chr17:6553612-6556770:-:-1	VIT_217s0000g05990(VIT_217s0000g05990)	XP_002275428.1 PREDICTED: HVA22-like protein a isoform X1 [Vitis vinifera]; XP_019082138.1 PREDICTED: HVA22-like protein a isoform X2 [Vitis vinifera]
chr17	6593941	6594158	peak_841	intergenic	VIT_217s0000g06020:chr17:6588741-6590077:-:-3972	VIT_217s0000g06020(VIT_217s0000g06020)	XP_002268569.1 PREDICTED: transcription factor TCP15 [Vitis vinifera]
chr17	6748547	6748832	peak_842	intergenic	VIT_217s0000g06190:chr17:6753974-6756443:+:-5284	VIT_217s0000g06190(VIT_217s0000g06190)	NP_001267946.1 R2R3 Myb30 transcription factor [Vitis vinifera]
chr17	6778499	6778551	peak_843	VIT_217s0000g06220:five_prime_UTR	VIT_217s0000g06220:chr17:6778484-6783794:+:41	VIT_217s0000g06220(VIT_217s0000g06220)	XP_002284930.2 PREDICTED: probable arabinosyltransferase ARAD1 [Vitis vinifera]
chr17	6967223	6967538	peak_844	VIT_217s0000g06380:five_prime_UTR	VIT_217s0000g06380:chr17:6967130-6972773:+:250	VIT_217s0000g06380(VIT_217s0000g06380)	XP_002284835.1 PREDICTED: uncharacterized endoplasmic reticulum membrane protein C16E8.02 [Vitis vinifera]
chr17	6975169	6975302	peak_845	VIT_217s0000g06400:Promoter	VIT_217s0000g06400:chr17:6976924-6979469:+:-1688	VIT_217s0000g06400(VIT_217s0000g06400)	XP_002284825.1 PREDICTED: NAC domain-containing protein 100 [Vitis vinifera]
chr17	7226591	7226986	peak_846	VIT_217s0000g06660:CDS	VIT_217s0000g06660:chr17:7223656-7227085:-:296	VIT_217s0000g06660(VIT_217s0000g06660)	XP_003634305.1 PREDICTED: uncharacterized protein LOC100852985 [Vitis vinifera]
chr17	7301762	7301859	peak_847	intergenic	VIT_217s0000g06705:chr17:7296678-7297814:-:-3996	VIT_217s0000g06705(VIT_217s0000g06705)	XP_002281396.3 PREDICTED: uncharacterized protein LOC100262175 isoform X1 [Vitis vinifera]
chr17	7311532	7311660	peak_848	VIT_217s0000g06730:Promoter;VIT_217s0000g06720:three_prime_UTR	VIT_217s0000g06730:chr17:7311729-7316098:+:-133	VIT_217s0000g06730(VIT_217s0000g06730)	XP_010663333.1 PREDICTED: zinc finger RNA-binding protein isoform X1 [Vitis vinifera]
chr17	7478509	7478774	peak_849	intergenic	VIT_217s0000g06820:chr17:7475228-7477459:+:3413	VIT_217s0000g06820(VIT_217s0000g06820)	CBI15163.3 unnamed protein product, partial [Vitis vinifera]
chr17	7659032	7659400	peak_850	intergenic	VIT_217s0000g06960:chr17:7659424-7663628:-:4412	VIT_217s0000g06960(VIT_217s0000g06960)	XP_010663285.1 PREDICTED: UDP-glucose 6-dehydrogenase 1 isoform X2 [Vitis vinifera]
chr17	7993829	7994399	peak_851	VIT_217s0000g07190:five_prime_UTR	VIT_217s0000g07190:chr17:7994074-7998784:+:40	VIT_217s0000g07190(VIT_217s0000g07190)	XP_010663020.1 PREDICTED: heat shock protein 101 isoform X1 [Vitis vinifera]
chr17	8528811	8529018	peak_852	VIT_217s0000g07540:five_prime_UTR	VIT_217s0000g07540:chr17:8528794-8537386:+:120	VIT_217s0000g07540(VIT_217s0000g07540)	XP_010663223.1 PREDICTED: paired amphipathic helix protein Sin3-like 4 isoform X1 [Vitis vinifera]; XP_010663224.1 PREDICTED: paired amphipathic helix protein Sin3-like 4 isoform X2 [Vitis vinifera]
chr17	8646175	8646557	peak_853	VIT_217s0000g07670:Promoter	VIT_217s0000g07670:chr17:8628980-8646157:-:-209	VIT_217s0000g07670(VIT_217s0000g07670)	CBI15091.3 unnamed protein product, partial [Vitis vinifera]
chr17	8808257	8808558	peak_854	VIT_217s0000g07850:Promoter	VIT_217s0000g07850:chr17:8799361-8806845:-:-1562	VIT_217s0000g07850(VIT_217s0000g07850)	XP_002283469.1 PREDICTED: nucleobase-ascorbate transporter 6 [Vitis vinifera]
chr17	9002586	9002798	peak_855	VIT_217s0000g08020:Promoter	VIT_217s0000g08020:chr17:9003042-9007020:+:-350	VIT_217s0000g08020(VIT_217s0000g08020)	XP_002283199.1 PREDICTED: uncharacterized protein LOC100256944 isoform X1 [Vitis vinifera]; XP_010663192.1 PREDICTED: uncharacterized protein LOC100256944 isoform X2 [Vitis vinifera]
chr17	9074763	9075125	peak_856	VIT_217s0000g08080:Promoter	VIT_217s0000g08080:chr17:9075798-9078072:+:-854	VIT_217s0000g08080(VIT_217s0000g08080)	XP_002279989.1 PREDICTED: U-box domain-containing protein 19-like [Vitis vinifera]
chr17	9093119	9093428	peak_857	VIT_217s0000g08090:five_prime_UTR	VIT_217s0000g08090:chr17:9093224-9096897:+:49	VIT_217s0000g08090(VIT_217s0000g08090)	XP_002283106.1 PREDICTED: protein DELETION OF SUV3 SUPPRESSOR 1(I) [Vitis vinifera]
chr17	9111303	9111632	peak_858	intergenic	VIT_217s0000g08106:chr17:9112815-9113626:-:2158	VIT_217s0000g08106(VIT_217s0000g08106)	XP_003634293.2 PREDICTED: RING-H2 finger protein ATL56-like [Vitis vinifera]
chr17	9239521	9239888	peak_859	VIT_217s0000g08170:five_prime_UTR	VIT_217s0000g08170:chr17:9224568-9239806:-:101	VIT_217s0000g08170(VIT_217s0000g08170)	XP_002282991.1 PREDICTED: T-complex protein 1 subunit gamma [Vitis vinifera]
chr17	9574423	9574952	peak_860	VIT_217s0000g08380:Promoter	VIT_217s0000g08380:chr17:9575040-9576192:+:-352	VIT_217s0000g08380(VIT_217s0000g08380)	XP_002282787.1 PREDICTED: uncharacterized protein LOC100243388 [Vitis vinifera]
chr17	9886867	9887043	peak_861	VIT_217s0000g08590:intron	VIT_217s0000g08590:chr17:9886101-9892216:+:854	VIT_217s0000g08590(VIT_217s0000g08590)	CAN75323.1 hypothetical protein VITISV_003765 [Vitis vinifera]; XP_002282364.1 PREDICTED: uncharacterized protein LOC100245004 isoform X3 [Vitis vinifera]; XP_010663154.1 PREDICTED: uncharacterized protein LOC100245004 isoform X1 [Vitis vinifera]; XP_010663155.1 PREDICTED: uncharacterized protein LOC100245004 isoform X2 [Vitis vinifera]
chr17	9990687	9991109	peak_862	VIT_217s0000g08710:intron	VIT_217s0000g08710:chr17:9989634-10000224:+:1264	VIT_217s0000g08710(VIT_217s0000g08710)	XP_002282076.1 PREDICTED: homeobox protein knotted-1-like 6 [Vitis vinifera]
chr17	10037457	10037695	peak_863	VIT_217s0000g08730:five_prime_UTR	VIT_217s0000g08730:chr17:10037536-10071628:+:40	VIT_217s0000g08730(VIT_217s0000g08730)	XP_010663144.1 PREDICTED: serine/threonine protein phosphatase 2A 55 kDa regulatory subunit B beta isoform isoform X1 [Vitis vinifera]; XP_010663145.1 PREDICTED: serine/threonine protein phosphatase 2A 55 kDa regulatory subunit B beta isoform isoform X2 [Vitis vinifera]
chr17	10248867	10249072	peak_864	VIT_217s0000g08830:five_prime_UTR	VIT_217s0000g08830:chr17:10241522-10249093:-:123	VIT_217s0000g08830(VIT_217s0000g08830)	XP_002281829.1 PREDICTED: heme-binding protein 2 [Vitis vinifera]
chr17	10338230	10338513	peak_865	VIT_217s0000g08880:five_prime_UTR	VIT_217s0000g08880:chr17:10331658-10338393:-:21	VIT_217s0000g08880(VIT_217s0000g08880)	XP_002278337.1 PREDICTED: jmjC domain-containing protein 4 isoform X2 [Vitis vinifera]
chr17	10492470	10492904	peak_866	VIT_217s0000g08960:Promoter;VIT_217s0000g08950:Promoter	VIT_217s0000g08950:chr17:10483676-10491678:-:-1009	VIT_217s0000g08950(VIT_217s0000g08950)	XP_010663120.1 PREDICTED: uncharacterized protein LOC100245077 isoform X1 [Vitis vinifera]; XP_010663124.1 PREDICTED: uncharacterized protein LOC100245077 isoform X3 [Vitis vinifera]
chr17	10493801	10494100	peak_867	VIT_217s0000g08960:Promoter	VIT_217s0000g08960:chr17:10494183-10498221:+:-232	VIT_217s0000g08960(VIT_217s0000g08960)	XP_002281483.1 PREDICTED: galactinol--sucrose galactosyltransferase [Vitis vinifera]
chr17	10495536	10495716	peak_868	VIT_217s0000g08960:CDS	VIT_217s0000g08960:chr17:10494183-10498221:+:1443	VIT_217s0000g08960(VIT_217s0000g08960)	XP_002281483.1 PREDICTED: galactinol--sucrose galactosyltransferase [Vitis vinifera]
chr17	10613607	10613979	peak_869	VIT_217s0000g09060:CDS	VIT_217s0000g09060:chr17:10612773-10614033:-:240	VIT_217s0000g09060(VIT_217s0000g09060)	XP_002278083.1 PREDICTED: uncharacterized protein LOC100263889 [Vitis vinifera]
chr17	10770863	10771232	peak_870	intergenic	VIT_217s0000g09190:chr17:10769757-10771906:+:1290	VIT_217s0000g09190(VIT_217s0000g09190)	XP_002280847.1 PREDICTED: uncharacterized protein LOC100255423 [Vitis vinifera]
chr17	11176516	11176974	peak_871	VIT_217s0000g09500:five_prime_UTR	VIT_217s0000g09500:chr17:11172163-11176901:-:156	VIT_217s0000g09500(VIT_217s0000g09500)	XP_002279764.1 PREDICTED: serine/threonine-protein kinase AFC2 isoform X1 [Vitis vinifera]; XP_010663081.1 PREDICTED: serine/threonine-protein kinase AFC2 isoform X2 [Vitis vinifera]
chr17	11646261	11646954	peak_872	VIT_217s0000g09790:Promoter	VIT_217s0000g09790:chr17:11642680-11645811:-:-796	VIT_217s0000g09790(VIT_217s0000g09790)	CBI14900.3 unnamed protein product, partial [Vitis vinifera]
chr17	12149314	12149464	peak_873	VIT_217s0000g10025:Promoter	VIT_217s0000g10025:chr17:12148576-12149054:-:-335	VIT_217s0000g10025(VIT_217s0000g10025)	CBI14880.3 unnamed protein product, partial [Vitis vinifera]
chr17	12796313	12796510	peak_874	VIT_217s0000g10420:Promoter	VIT_217s0000g10420:chr17:12796620-12806250:+:-208	VIT_217s0000g10420(VIT_217s0000g10420)	XP_010663030.1 PREDICTED: trihelix transcription factor GT-1 [Vitis vinifera]
chr17	12806584	12806866	peak_875	VIT_217s0000g10430:Promoter	VIT_217s0000g10430:chr17:12806737-12812257:+:-12	VIT_217s0000g10430(VIT_217s0000g10430)	XP_002263145.2 PREDICTED: glyceraldehyde-3-phosphate dehydrogenase, cytosolic [Vitis vinifera]
chr17	15918135	15918551	peak_876	VIT_217s0053g00670:Promoter;VIT_217s0053g00680:Promoter	VIT_217s0053g00670:chr17:15915217-15917742:-:-601	VIT_217s0053g00670(VIT_217s0053g00670)	XP_002271266.1 PREDICTED: pentatricopeptide repeat-containing protein At3g16610 [Vitis vinifera]
chr17	16741367	16741659	peak_877	VIT_217s0053g00980:five_prime_UTR	VIT_217s0053g00980:chr17:16741435-16749444:+:78	VIT_217s0053g00980(VIT_217s0053g00980)	CBI35310.3 unnamed protein product, partial [Vitis vinifera]
chr18	99521	99645	peak_878	VIT_218s0122g00090:five_prime_UTR	VIT_218s0122g00090:chr18:99429-105515:+:154	VIT_218s0122g00090(VIT_218s0122g00090)	XP_002278064.1 PREDICTED: UDP-galactose transporter 2 [Vitis vinifera]
chr18	227056	227438	peak_879	VIT_218s0122g00190:three_prime_UTR;VIT_218s0122g00180:Promoter	VIT_218s0122g00180:chr18:227391-228170:+:-144	VIT_218s0122g00180(VIT_218s0122g00180)	XP_002277499.1 PREDICTED: putative calcium-binding protein CML19 [Vitis vinifera]
chr18	319110	319342	peak_880	VIT_218s0122g00320:three_prime_UTR	VIT_218s0122g00320:chr18:318369-322521:-:3295	VIT_218s0122g00320(VIT_218s0122g00320)	CBI40791.3 unnamed protein product, partial [Vitis vinifera]; XP_002277078.1 PREDICTED: uncharacterized protein LOC100246080 [Vitis vinifera]
chr18	397845	398177	peak_881	VIT_218s0122g00460:Promoter;VIT_218s0122g00470:Promoter	VIT_218s0122g00460:chr18:397221-397844:-:-167	VIT_218s0122g00460(VIT_218s0122g00460)	XP_002276622.1 PREDICTED: calvin cycle protein CP12-3, chloroplastic [Vitis vinifera]
chr18	411810	412269	peak_882	VIT_218s0122g00480:Promoter;VIT_218s0122g00490:Promoter	VIT_218s0122g00480:chr18:412255-413159:+:-215	VIT_218s0122g00480(VIT_218s0122g00480)	XP_010664026.1 PREDICTED: splicing factor U2af small subunit B [Vitis vinifera]
chr18	478970	479344	peak_883	intergenic	VIT_218s0122g00590:chr18:474842-476501:-:-2656	VIT_218s0122g00590(VIT_218s0122g00590)	XP_002273442.1 PREDICTED: AT-hook motif nuclear-localized protein 25 [Vitis vinifera]
chr18	500535	500737	peak_884	intergenic	VIT_218s0122g00610:chr18:493952-498369:-:-2267	VIT_218s0122g00610(VIT_218s0122g00610)	XP_002275827.1 PREDICTED: 3-hydroxy-3-methylglutaryl-coenzyme A reductase 1 [Vitis vinifera]
chr18	597639	597894	peak_885	VIT_218s0122g00830:Promoter;VIT_218s0122g00820:CDS;VIT_218s0122g00810:Promoter	VIT_218s0122g00820:chr18:597439-597893:-:126	VIT_218s0122g00820(VIT_218s0122g00820)	XP_010663997.1 PREDICTED: uncharacterized protein LOC104882448 [Vitis vinifera]
chr18	685844	686057	peak_886	VIT_218s0122g00970:five_prime_UTR	VIT_218s0122g00970:chr18:685939-691084:+:11	VIT_218s0122g00970(VIT_218s0122g00970)	XP_002272934.1 PREDICTED: serine/threonine-protein kinase/endoribonuclease IRE1b [Vitis vinifera]
chr18	745994	746100	peak_887	VIT_218s0122g01060:CDS	VIT_218s0122g01060:chr18:745847-749312:+:200	VIT_218s0122g01060(VIT_218s0122g01060)	XP_002273059.1 PREDICTED: coiled-coil domain-containing protein 115 [Vitis vinifera]
chr18	802981	803321	peak_888	VIT_218s0122g01170:five_prime_UTR	VIT_218s0122g01170:chr18:802996-806128:+:155	VIT_218s0122g01170(VIT_218s0122g01170)	XP_002272489.1 PREDICTED: 12-oxophytodienoate reductase 2 [Vitis vinifera]
chr18	839896	840074	peak_889	intergenic	VIT_218s0122g01250:chr18:838752-839351:+:1233	VIT_218s0122g01250(VIT_218s0122g01250)	CBI40721.3 unnamed protein product, partial [Vitis vinifera]
chr18	870240	870425	peak_890	intergenic	VIT_218s0122g01280:chr18:874107-901393:+:-3774	VIT_218s0122g01280(VIT_218s0122g01280)	CBI40718.3 unnamed protein product, partial [Vitis vinifera]; XP_019072216.1 PREDICTED: Niemann-Pick C1 protein [Vitis vinifera]
chr18	873870	874364	peak_891	VIT_218s0122g01280:five_prime_UTR	VIT_218s0122g01280:chr18:874107-901393:+:10	VIT_218s0122g01280(VIT_218s0122g01280)	CBI40718.3 unnamed protein product, partial [Vitis vinifera]; XP_019072216.1 PREDICTED: Niemann-Pick C1 protein [Vitis vinifera]
chr18	932544	932998	peak_892	VIT_218s0122g01320:Promoter;VIT_218s0122g01330:three_prime_UTR	VIT_218s0122g01320:chr18:927096-932277:-:-494	VIT_218s0122g01320(VIT_218s0122g01320)	XP_010663966.1 PREDICTED: catalase isozyme 1 [Vitis vinifera]
chr18	977020	977270	peak_893	VIT_218s0122g01410:three_prime_UTR;VIT_218s0122g01400:CDS	VIT_218s0122g01400:chr18:976341-978219:+:804	VIT_218s0122g01400(VIT_218s0122g01400)	XP_002270383.1 PREDICTED: probable xyloglucan galactosyltransferase GT17 [Vitis vinifera]
chr18	1181633	1181939	peak_894	VIT_218s0001g00160:CDS	VIT_218s0001g00160:chr18:1181543-1182489:+:243	VIT_218s0001g00160(VIT_218s0001g00160)	XP_002284837.1 PREDICTED: uncharacterized protein LOC100245335 [Vitis vinifera]
chr18	1201008	1201376	peak_895	intergenic	VIT_218s0001g00180:chr18:1204090-1217967:+:-2898	VIT_218s0001g00180(VIT_218s0001g00180)	XP_002285926.1 PREDICTED: probable serine/threonine-protein kinase At4g35230 [Vitis vinifera]
chr18	1267257	1267445	peak_896	intergenic	VIT_218s0001g00320:chr18:1270400-1281582:+:-3049	VIT_218s0001g00320(VIT_218s0001g00320)	CBI18883.3 unnamed protein product, partial [Vitis vinifera]
chr18	1297136	1297528	peak_897	VIT_218s0001g00360:five_prime_UTR	VIT_218s0001g00360:chr18:1297210-1299363:+:122	VIT_218s0001g00360(VIT_218s0001g00360)	XP_002285919.1 PREDICTED: dehydrin ERD14 [Vitis vinifera]
chr18	1330089	1330519	peak_898	VIT_218s0001g00440:five_prime_UTR	VIT_218s0001g00440:chr18:1330116-1338072:+:188	VIT_218s0001g00440(VIT_218s0001g00440)	XP_002285915.1 PREDICTED: cytoplasmic tRNA 2-thiolation protein 1 isoform X1 [Vitis vinifera]
chr18	1364526	1364572	peak_899	VIT_218s0001g00490:Promoter;VIT_218s0001g00480:five_prime_UTR	VIT_218s0001g00480:chr18:1357843-1364725:-:176	VIT_218s0001g00480(VIT_218s0001g00480)	XP_002285912.1 PREDICTED: T-complex protein 1 subunit beta [Vitis vinifera]
chr18	1444738	1445124	peak_900	VIT_218s0001g00610:Promoter	VIT_218s0001g00610:chr18:1442495-1444441:-:-490	VIT_218s0001g00610(VIT_218s0001g00610)	XP_002285908.1 PREDICTED: protein GDAP2 homolog [Vitis vinifera]
chr18	1451481	1452082	peak_901	VIT_218s0001g00640:Promoter;VIT_218s0001g00660:Promoter;VIT_218s0001g00650:intron	VIT_218s0001g00650:chr18:1451425-1451971:-:189	VIT_218s0001g00650(VIT_218s0001g00650)	CBI18901.3 unnamed protein product, partial [Vitis vinifera]
chr18	1468688	1469010	peak_902	VIT_218s0001g00700:five_prime_UTR	VIT_218s0001g00700:chr18:1464049-1469411:-:562	VIT_218s0001g00700(VIT_218s0001g00700)	XP_010664110.1 PREDICTED: mechanosensitive ion channel protein 8-like [Vitis vinifera]
chr18	1537303	1537583	peak_903	VIT_218s0001g00770:intron	VIT_218s0001g00760:chr18:1535464-1536264:+:1979	VIT_218s0001g00760(VIT_218s0001g00760)	XP_002285904.1 PREDICTED: plastocyanin [Vitis vinifera]
chr18	1612112	1612462	peak_904	VIT_218s0001g00860:five_prime_UTR	VIT_218s0001g00860:chr18:1602411-1612336:-:49	VIT_218s0001g00860(VIT_218s0001g00860)	XP_002285900.1 PREDICTED: DNA-directed RNA polymerase II subunit 1 [Vitis vinifera]
chr18	1707947	1708113	peak_905	intergenic	VIT_218s0001g01020:chr18:1698707-1705800:-:-2230	VIT_218s0001g01020(VIT_218s0001g01020)	XP_010664138.1 PREDICTED: V-type proton ATPase subunit B 2 isoform X1 [Vitis vinifera]
chr18	1716048	1716212	peak_906	VIT_218s0001g01030:Promoter	VIT_218s0001g01030:chr18:1711819-1715620:-:-510	VIT_218s0001g01030(VIT_218s0001g01030)	XP_002285895.1 PREDICTED: probable nucleoredoxin 2 isoform X1 [Vitis vinifera]
chr18	1723512	1723717	peak_907	intergenic	VIT_218s0001g01050:chr18:1721215-1721614:+:2399	VIT_218s0001g01050(VIT_218s0001g01050)	CBI18927.3 unnamed protein product, partial [Vitis vinifera]
chr18	2112891	2112993	peak_908	intergenic	VIT_218s0001g01550:chr18:2123748-2127932:+:-10806	VIT_218s0001g01550(VIT_218s0001g01550)	CBI18953.3 unnamed protein product, partial [Vitis vinifera]
chr18	2123396	2123506	peak_909	VIT_218s0001g01550:Promoter	VIT_218s0001g01550:chr18:2123748-2127932:+:-297	VIT_218s0001g01550(VIT_218s0001g01550)	CBI18953.3 unnamed protein product, partial [Vitis vinifera]
chr18	2457163	2457737	peak_910	intergenic	VIT_218s0001g02020:chr18:2450187-2454250:-:-3200	VIT_218s0001g02020(VIT_218s0001g02020)	XP_003634405.1 PREDICTED: amino acid permease 3 [Vitis vinifera]
chr18	2477194	2477238	peak_911	VIT_218s0001g02060:three_prime_UTR;VIT_218s0001g02050:Promoter	VIT_218s0001g02050:chr18:2477225-2479822:+:-9	VIT_218s0001g02050(VIT_218s0001g02050)	XP_002285876.2 PREDICTED: uncharacterized protein LOC100267814 [Vitis vinifera]
chr18	2630030	2630116	peak_912	VIT_218s0001g02280:CDS	VIT_218s0001g02280:chr18:2629485-2630245:+:588	VIT_218s0001g02280(VIT_218s0001g02280)	XP_019072170.1 PREDICTED: E3 ubiquitin ligase BIG BROTHER-related isoform X2 [Vitis vinifera]
chr18	2641703	2642425	peak_913	VIT_218s0001g02300:Promoter	VIT_218s0001g02300:chr18:2642659-2645904:+:-595	VIT_218s0001g02300(VIT_218s0001g02300)	XP_010664191.1 PREDICTED: NAC domain-containing protein 2 [Vitis vinifera]
chr18	2642885	2643192	peak_914	VIT_218s0001g02300:five_prime_UTR	VIT_218s0001g02300:chr18:2642659-2645904:+:379	VIT_218s0001g02300(VIT_218s0001g02300)	XP_010664191.1 PREDICTED: NAC domain-containing protein 2 [Vitis vinifera]
chr18	2877000	2877294	peak_915	VIT_218s0001g02680:five_prime_UTR	VIT_218s0001g02680:chr18:2877111-2880183:+:36	VIT_218s0001g02680(VIT_218s0001g02680)	XP_002285860.1 PREDICTED: BTB/POZ domain-containing protein At1g21780 isoform X2 [Vitis vinifera]; XP_010664204.1 PREDICTED: BTB/POZ domain-containing protein At1g21780 isoform X1 [Vitis vinifera]
chr18	2880970	2881390	peak_916	VIT_218s0001g02700:three_prime_UTR;VIT_218s0001g02690:five_prime_UTR	VIT_218s0001g02690:chr18:2881164-2881615:+:16	VIT_218s0001g02690(VIT_218s0001g02690)	XP_002285858.1 PREDICTED: uncharacterized protein LOC100262547 [Vitis vinifera]
chr18	2906360	2906869	peak_917	VIT_218s0001g02740:intron	VIT_218s0001g02740:chr18:2905578-2907794:+:1036	VIT_218s0001g02740(VIT_218s0001g02740)	XP_002285857.1 PREDICTED: photosystem II 22 kDa protein, chloroplastic [Vitis vinifera]
chr18	3217508	3217869	peak_918	VIT_218s0001g03240:Promoter	VIT_218s0001g03240:chr18:3219543-3220699:+:-1854	VIT_218s0001g03240(VIT_218s0001g03240)	XP_003634463.1 PREDICTED: ethylene-responsive transcription factor ERF014-like [Vitis vinifera]
chr18	3218707	3218910	peak_919	VIT_218s0001g03240:Promoter	VIT_218s0001g03240:chr18:3219543-3220699:+:-734	VIT_218s0001g03240(VIT_218s0001g03240)	XP_003634463.1 PREDICTED: ethylene-responsive transcription factor ERF014-like [Vitis vinifera]
chr18	3320789	3321082	peak_920	VIT_218s0001g03450:five_prime_UTR	VIT_218s0001g03450:chr18:3320836-3328947:+:99	VIT_218s0001g03450(VIT_218s0001g03450)	XP_002285840.1 PREDICTED: selenoprotein K [Vitis vinifera]
chr18	3369708	3370080	peak_921	VIT_218s0001g03520:Promoter	VIT_218s0001g03520:chr18:3359307-3368218:-:-1676	VIT_218s0001g03520(VIT_218s0001g03520)	CBI19060.3 unnamed protein product, partial [Vitis vinifera]
chr18	3424247	3424910	peak_922	VIT_218s0001g03670:Promoter	VIT_218s0001g03670:chr18:3422194-3424368:-:-210	VIT_218s0001g03670(VIT_218s0001g03670)	XP_002284394.3 PREDICTED: uncharacterized protein LOC100257501 [Vitis vinifera]
chr18	3512965	3513406	peak_923	VIT_218s0001g03790:Promoter	VIT_218s0001g03790:chr18:3514648-3531100:+:-1462	VIT_218s0001g03790(VIT_218s0001g03790)	XP_002284383.1 PREDICTED: oxysterol-binding protein-related protein 1C isoform X1 [Vitis vinifera]
chr18	3514533	3514878	peak_924	VIT_218s0001g03790:five_prime_UTR	VIT_218s0001g03790:chr18:3514648-3531100:+:57	VIT_218s0001g03790(VIT_218s0001g03790)	XP_002284383.1 PREDICTED: oxysterol-binding protein-related protein 1C isoform X1 [Vitis vinifera]
chr18	3542819	3543003	peak_925	VIT_218s0001g03820:three_prime_UTR	VIT_218s0001g03820:chr18:3537138-3542977:+:5773	VIT_218s0001g03820(VIT_218s0001g03820)	XP_002284379.1 PREDICTED: phosphatidylinositol 4-phosphate 5-kinase 1 [Vitis vinifera]
chr18	3579696	3579996	peak_926	VIT_218s0001g03910:CDS	VIT_218s0001g03910:chr18:3577299-3582403:-:2557	VIT_218s0001g03910(VIT_218s0001g03910)	NP_001268049.1 nitrate reductase [NADH]-like [Vitis vinifera]; XP_019082269.1 PREDICTED: nitrate reductase [NADH]-like isoform X1 [Vitis vinifera]
chr18	3668116	3668361	peak_927	VIT_218s0001g04040:Promoter	VIT_218s0001g04040:chr18:3668612-3697492:+:-373	VIT_218s0001g04040(VIT_218s0001g04040)	XP_010664266.1 PREDICTED: uncharacterized protein LOC100245365 isoform X2 [Vitis vinifera]
chr18	3740997	3741216	peak_928	VIT_218s0001g04160:five_prime_UTR	VIT_218s0001g04160:chr18:3741006-3745635:+:100	VIT_218s0001g04160(VIT_218s0001g04160)	XP_002285825.1 PREDICTED: eukaryotic translation initiation factor 5 [Vitis vinifera]
chr18	3789026	3789180	peak_929	intergenic	VIT_218s0001g04270:chr18:3791367-3794765:-:5662	VIT_218s0001g04270(VIT_218s0001g04270)	XP_002284321.3 PREDICTED: pentatricopeptide repeat-containing protein At1g20230-like [Vitis vinifera]
chr18	3833319	3833505	peak_930	VIT_218s0001g04380:Promoter	VIT_218s0001g04380:chr18:3830367-3833037:-:-375	VIT_218s0001g04380(VIT_218s0001g04380)	XP_002285822.2 PREDICTED: uncharacterized protein LOC100245399 [Vitis vinifera]
chr18	3879492	3879629	peak_931	VIT_218s0001g04520:five_prime_UTR	VIT_218s0001g04520:chr18:3879306-3883107:+:254	VIT_218s0001g04520(VIT_218s0001g04520)	CBI19101.3 unnamed protein product, partial [Vitis vinifera]; XP_010664275.1 PREDICTED: uncharacterized protein LOC100247254 [Vitis vinifera]
chr18	4033357	4033535	peak_932	VIT_218s0001g04850:CDS;VIT_218s0001g04860:Promoter	VIT_218s0001g04850:chr18:4033184-4034494:-:1048	VIT_218s0001g04850(VIT_218s0001g04850)	CBI19118.3 unnamed protein product, partial [Vitis vinifera]
chr18	4137544	4137966	peak_933	VIT_218s0001g05040:Promoter	VIT_218s0001g05040:chr18:4137792-4140990:+:-37	VIT_218s0001g05040(VIT_218s0001g05040)	XP_003634471.1 PREDICTED: pollen-specific protein C13 [Vitis vinifera]
chr18	4193483	4193805	peak_934	intergenic	VIT_218s0001g05180:chr18:4185000-4190060:-:-3584	VIT_218s0001g05180(VIT_218s0001g05180)	CBI19138.3 unnamed protein product, partial [Vitis vinifera]; XP_002285805.1 PREDICTED: probable beta-D-xylosidase 7 [Vitis vinifera]
chr18	4201247	4201526	peak_935	intergenic	VIT_218s0001g05220:chr18:4204887-4213536:+:-3500	VIT_218s0001g05220(VIT_218s0001g05220)	XP_002285804.1 PREDICTED: uncharacterized WD repeat-containing protein C2A9.03 isoform X1 [Vitis vinifera]; XP_019072073.1 PREDICTED: uncharacterized WD repeat-containing protein C2A9.03 isoform X2 [Vitis vinifera]
chr18	4203492	4203939	peak_936	VIT_218s0001g05220:Promoter	VIT_218s0001g05220:chr18:4204887-4213536:+:-1171	VIT_218s0001g05220(VIT_218s0001g05220)	XP_002285804.1 PREDICTED: uncharacterized WD repeat-containing protein C2A9.03 isoform X1 [Vitis vinifera]; XP_019072073.1 PREDICTED: uncharacterized WD repeat-containing protein C2A9.03 isoform X2 [Vitis vinifera]
chr18	4204758	4205135	peak_937	VIT_218s0001g05220:five_prime_UTR	VIT_218s0001g05220:chr18:4204887-4213536:+:59	VIT_218s0001g05220(VIT_218s0001g05220)	XP_002285804.1 PREDICTED: uncharacterized WD repeat-containing protein C2A9.03 isoform X1 [Vitis vinifera]; XP_019072073.1 PREDICTED: uncharacterized WD repeat-containing protein C2A9.03 isoform X2 [Vitis vinifera]
chr18	4213118	4213327	peak_938	VIT_218s0001g05220:three_prime_UTR	VIT_218s0001g05250:chr18:4220267-4222313:+:-7044	VIT_218s0001g05250(VIT_218s0001g05250)	XP_002285802.1 PREDICTED: ethylene-responsive transcription factor RAP2-4 [Vitis vinifera]
chr18	4246790	4247018	peak_939	intergenic	VIT_218s0001g05270:chr18:4225215-4241721:-:-5183	VIT_218s0001g05270(VIT_218s0001g05270)	XP_010664314.1 PREDICTED: endoplasmic reticulum-Golgi intermediate compartment protein 3 [Vitis vinifera]
chr18	4419185	4419423	peak_940	intergenic	VIT_218s0001g05670:chr18:4425383-4427083:+:-6079	VIT_218s0001g05670(VIT_218s0001g05670)	XP_002284142.1 PREDICTED: transcription factor MYB39 [Vitis vinifera]
chr18	4483136	4483589	peak_941	VIT_218s0001g05780:five_prime_UTR	VIT_218s0001g05780:chr18:4483069-4487056:+:293	VIT_218s0001g05780(VIT_218s0001g05780)	XP_002285786.1 PREDICTED: uncharacterized protein LOC100252301 isoform X1 [Vitis vinifera]
chr18	4507302	4507626	peak_942	intergenic	VIT_218s0001g05800:chr18:4493772-4505220:-:-2244	VIT_218s0001g05800(VIT_218s0001g05800)	XP_002285784.1 PREDICTED: probable pectin methyltransferase QUA2 [Vitis vinifera]
chr18	4513174	4513350	peak_943	intergenic	VIT_218s0001g05840:chr18:4520463-4530232:+:-7201	VIT_218s0001g05840(VIT_218s0001g05840)	XP_003634414.1 PREDICTED: RNA-binding protein 38 isoform X1 [Vitis vinifera]
chr18	4629487	4629844	peak_944	VIT_218s0001g06120:CDS;VIT_218s0001g06130:Promoter	VIT_218s0001g06120:chr18:4629507-4631173:-:1507	VIT_218s0001g06120(VIT_218s0001g06120)	XP_002285767.1 PREDICTED: 7-deoxyloganetin glucosyltransferase [Vitis vinifera]
chr18	5019366	5019794	peak_945	VIT_218s0001g06670:Promoter	VIT_218s0001g06670:chr18:5020430-5021751:+:-850	VIT_218s0001g06670(VIT_218s0001g06670)	XP_002284024.1 PREDICTED: RING-H2 finger protein ATL11 [Vitis vinifera]
chr18	5456642	5457018	peak_946	intergenic	VIT_218s0001g07210:chr18:5448150-5448643:-:-8187	VIT_218s0001g07210(VIT_218s0001g07210)	PIM97324.1 hypothetical protein CDL12_30205 [Handroanthus impetiginosus]
chr18	5606844	5607028	peak_947	VIT_218s0001g07320:Promoter	VIT_218s0001g07320:chr18:5605490-5606704:-:-232	VIT_218s0001g07320(VIT_218s0001g07320)	XP_002285693.1 PREDICTED: mitochondrial uncoupling protein 5 [Vitis vinifera]
chr18	5607615	5608139	peak_948	VIT_218s0001g07320:Promoter	VIT_218s0001g07320:chr18:5605490-5606704:-:-1173	VIT_218s0001g07320(VIT_218s0001g07320)	XP_002285693.1 PREDICTED: mitochondrial uncoupling protein 5 [Vitis vinifera]
chr18	5680743	5680968	peak_949	VIT_218s0001g07430:five_prime_UTR	VIT_218s0001g07430:chr18:5673680-5681066:-:210	VIT_218s0001g07430(VIT_218s0001g07430)	CAN74018.1 hypothetical protein VITISV_003555 [Vitis vinifera]; XP_010664398.1 PREDICTED: hepatoma-derived growth factor-related protein 2 isoform X1 [Vitis vinifera]
chr18	5953839	5953993	peak_950	intergenic	VIT_218s0001g07700:chr18:5939218-5949989:-:-3927	VIT_218s0001g07700(VIT_218s0001g07700)	XP_003634421.1 PREDICTED: serine/threonine-protein kinase CTR1 [Vitis vinifera]
chr18	6213224	6213465	peak_951	VIT_218s0001g07780:Promoter;VIT_218s0001g07770:Promoter	VIT_218s0001g07770:chr18:6210520-6213343:-:-1	VIT_218s0001g07770(VIT_218s0001g07770)	XP_002285635.1 PREDICTED: uncharacterized protein C6C3.02c [Vitis vinifera]
chr18	6793518	6793684	peak_952	VIT_218s0001g08290:Promoter	VIT_218s0001g08290:chr18:6793717-6800862:+:-116	VIT_218s0001g08290(VIT_218s0001g08290)	XP_002283585.3 PREDICTED: inactive poly [ADP-ribose] polymerase RCD1 isoform X1 [Vitis vinifera]; XP_010664461.1 PREDICTED: probable inactive poly [ADP-ribose] polymerase SRO1 isoform X2 [Vitis vinifera]
chr18	6826324	6826977	peak_953	VIT_218s0001g08320:five_prime_UTR	VIT_218s0001g08320:chr18:6826363-6829608:+:287	VIT_218s0001g08320(VIT_218s0001g08320)	XP_002285542.1 PREDICTED: uncharacterized protein LOC100245533 [Vitis vinifera]
chr18	6888170	6888484	peak_954	VIT_218s0001g08420:Promoter	VIT_218s0001g08420:chr18:6888464-6888825:+:-137	VIT_218s0001g08420(VIT_218s0001g08420)	CBI18271.3 unnamed protein product, partial [Vitis vinifera]
chr18	7002116	7002300	peak_955	intergenic	VIT_218s0001g08550:chr18:6993750-6998448:-:-3760	VIT_218s0001g08550(VIT_218s0001g08550)	XP_002285493.1 PREDICTED: squalene monooxygenase [Vitis vinifera]
chr18	7061452	7061629	peak_956	VIT_218s0001g08620:three_prime_UTR	VIT_218s0001g08620:chr18:7060497-7061990:+:1043	VIT_218s0001g08620(VIT_218s0001g08620)	CBI19362.3 unnamed protein product, partial [Vitis vinifera]
chr18	7293521	7293783	peak_957	VIT_218s0001g08790:Promoter	VIT_218s0001g08790:chr18:7290475-7293098:-:-554	VIT_218s0001g08790(VIT_218s0001g08790)	XP_002285420.1 PREDICTED: U-box domain-containing protein 30 [Vitis vinifera]
chr18	7438710	7439037	peak_958	VIT_218s0001g08880:CDS	VIT_218s0001g08880:chr18:7438729-7439704:+:144	VIT_218s0001g08880(VIT_218s0001g08880)	CBI19384.3 unnamed protein product, partial [Vitis vinifera]
chr18	7524207	7524587	peak_959	VIT_218s0001g09010:Promoter	VIT_218s0001g09010:chr18:7524944-7526375:+:-547	VIT_218s0001g09010(VIT_218s0001g09010)	XP_002283353.1 PREDICTED: uncharacterized protein LOC100262679 [Vitis vinifera]
chr18	7551497	7551805	peak_960	VIT_218s0001g09060:Promoter	VIT_218s0001g09060:chr18:7551662-7552954:+:-11	VIT_218s0001g09060(VIT_218s0001g09060)	XP_002285345.1 PREDICTED: uncharacterized protein LOC100259057 [Vitis vinifera]
chr18	7602911	7602963	peak_961	VIT_218s0001g09140:five_prime_UTR	VIT_218s0001g09140:chr18:7601315-7603211:-:274	VIT_218s0001g09140(VIT_218s0001g09140)	XP_010664515.1 PREDICTED: probable strigolactone esterase DAD2 [Vitis vinifera]
chr18	7743791	7743994	peak_962	intergenic	VIT_218s0001g09250:chr18:7746178-7747535:+:-2285	VIT_218s0001g09250(VIT_218s0001g09250)	XP_002285250.1 PREDICTED: LOB domain-containing protein 38 [Vitis vinifera]
chr18	7866630	7866885	peak_963	VIT_218s0001g09380:Promoter	VIT_218s0001g09380:chr18:7866838-7871706:+:-80	VIT_218s0001g09380(VIT_218s0001g09380)	CAN63258.1 hypothetical protein VITISV_028492 [Vitis vinifera]; XP_010664530.1 PREDICTED: uncharacterized protein LOC100262567 [Vitis vinifera]
chr18	7867136	7867293	peak_964	VIT_218s0001g09380:five_prime_UTR	VIT_218s0001g09380:chr18:7866838-7871706:+:376	VIT_218s0001g09380(VIT_218s0001g09380)	CAN63258.1 hypothetical protein VITISV_028492 [Vitis vinifera]; XP_010664530.1 PREDICTED: uncharacterized protein LOC100262567 [Vitis vinifera]
chr18	7913459	7913744	peak_965	VIT_218s0001g09460:five_prime_UTR	VIT_218s0001g09460:chr18:7913310-7915690:+:291	VIT_218s0001g09460(VIT_218s0001g09460)	XP_002285141.1 PREDICTED: peamaclein [Vitis vinifera]
chr18	7956017	7956438	peak_966	VIT_218s0001g09510:three_prime_UTR;VIT_218s0001g09500:Promoter	VIT_218s0001g09500:chr18:7942172-7954535:-:-1692	VIT_218s0001g09500(VIT_218s0001g09500)	XP_002283235.1 PREDICTED: isoflavone 2'-hydroxylase [Vitis vinifera]
chr18	8082021	8082361	peak_967	VIT_218s0001g09705:Promoter	VIT_218s0001g09705:chr18:8083710-8084610:+:-1519	VIT_218s0001g09705(VIT_218s0001g09705)	XP_010664542.1 PREDICTED: uncharacterized protein LOC104882531 [Vitis vinifera]
chr18	8237806	8237999	peak_968	VIT_218s0001g09850:Promoter	VIT_218s0001g09850:chr18:8236521-8237734:-:-168	VIT_218s0001g09850(VIT_218s0001g09850)	XP_002285015.1 PREDICTED: transcription factor MYB44 [Vitis vinifera]
chr18	8283610	8283872	peak_969	intergenic	VIT_218s0001g09910:chr18:8277624-8279789:-:-3952	VIT_218s0001g09910(VIT_218s0001g09910)	XP_002285006.1 PREDICTED: probable isoaspartyl peptidase/L-asparaginase 2 [Vitis vinifera]
chr18	8371169	8371607	peak_970	VIT_218s0001g09990:intron	VIT_218s0001g09990:chr18:8368596-8373160:-:1772	VIT_218s0001g09990(VIT_218s0001g09990)	XP_002284973.1 PREDICTED: low-temperature-induced cysteine proteinase [Vitis vinifera]
chr18	8373057	8373194	peak_971	VIT_218s0001g09990:five_prime_UTR	VIT_218s0001g09990:chr18:8368596-8373160:-:34	VIT_218s0001g09990(VIT_218s0001g09990)	XP_002284973.1 PREDICTED: low-temperature-induced cysteine proteinase [Vitis vinifera]
chr18	8391628	8391878	peak_972	VIT_218s0001g10030:five_prime_UTR	VIT_218s0001g10030:chr18:8391285-8394493:+:468	VIT_218s0001g10030(VIT_218s0001g10030)	XP_002284966.1 PREDICTED: probable WRKY transcription factor 7 [Vitis vinifera]
chr18	8423940	8424350	peak_973	VIT_218s0001g10080:CDS	VIT_218s0001g10080:chr18:8423953-8428499:+:192	VIT_218s0001g10080(VIT_218s0001g10080)	XP_002284954.1 PREDICTED: uncharacterized protein LOC100257564 [Vitis vinifera]
chr18	8465157	8465315	peak_974	VIT_218s0001g10100:five_prime_UTR	VIT_218s0001g10100:chr18:8464838-8469649:+:398	VIT_218s0001g10100(VIT_218s0001g10100)	PNT36674.1 hypothetical protein POPTR_005G141100v3 [Populus trichocarpa]; XP_002284949.1 PREDICTED: SUMO-conjugating enzyme SCE1 [Vitis vinifera]
chr18	8472840	8473100	peak_975	VIT_218s0001g10110:Promoter	VIT_218s0001g10110:chr18:8470823-8472314:-:-656	VIT_218s0001g10110(VIT_218s0001g10110)	XP_002282952.2 PREDICTED: scopoletin glucosyltransferase [Vitis vinifera]
chr18	8475915	8476237	peak_976	intergenic	VIT_218s0001g10120:chr18:8476214-8478910:-:2834	VIT_218s0001g10120(VIT_218s0001g10120)	XP_010664559.1 PREDICTED: uncharacterized protein LOC100267848 [Vitis vinifera]
chr18	8509218	8509555	peak_977	intergenic	VIT_218s0001g10160:chr18:8513875-8515882:+:-4488	VIT_218s0001g10160(VIT_218s0001g10160)	XP_002284927.1 PREDICTED: WUSCHEL-related homeobox 4 [Vitis vinifera]
chr18	8517876	8518115	peak_978	VIT_218s0001g10170:five_prime_UTR	VIT_218s0001g10170:chr18:8517894-8531636:+:101	VIT_218s0001g10170(VIT_218s0001g10170)	XP_002284923.1 PREDICTED: polyadenylate-binding protein 8 [Vitis vinifera]
chr18	8718933	8719284	peak_979	intergenic	VIT_218s0001g10400:chr18:8724789-8725536:+:-5680	VIT_218s0001g10400(VIT_218s0001g10400)	XP_002282817.1 PREDICTED: transcription factor HEC1 [Vitis vinifera]
chr18	8771726	8771954	peak_980	VIT_218s0001g10450:Promoter	VIT_218s0001g10450:chr18:8761841-8770022:-:-1818	VIT_218s0001g10450(VIT_218s0001g10450)	NP_001268150.1 ripening-related bZIP protein-like [Vitis vinifera]
chr18	9000441	9000912	peak_981	VIT_218s0001g10680:five_prime_UTR	VIT_218s0001g10680:chr18:8992788-9000854:-:177	VIT_218s0001g10680(VIT_218s0001g10680)	XP_010664577.1 PREDICTED: phosphatidate phosphatase PAH2 isoform X2 [Vitis vinifera]
chr18	9408220	9408737	peak_982	VIT_218s0001g11090:five_prime_UTR	VIT_218s0001g11090:chr18:9408178-9419696:+:300	VIT_218s0001g11090(VIT_218s0001g11090)	XP_002282338.2 PREDICTED: uroporphyrinogen-III synthase, chloroplastic isoform X2 [Vitis vinifera]; XP_010664591.1 PREDICTED: uroporphyrinogen-III synthase, chloroplastic isoform X1 [Vitis vinifera]
chr18	9480942	9481348	peak_983	VIT_218s0001g11170:Promoter	VIT_218s0001g11170:chr18:9482135-9483000:+:-990	VIT_218s0001g11170(VIT_218s0001g11170)	XP_002284237.1 PREDICTED: transcription factor MYB44 [Vitis vinifera]
chr18	9578110	9578375	peak_984	VIT_218s0001g11260:five_prime_UTR	VIT_218s0001g11260:chr18:9571500-9578978:-:735	VIT_218s0001g11260(VIT_218s0001g11260)	XP_002282229.1 PREDICTED: nucleobase-ascorbate transporter 3 [Vitis vinifera]
chr18	9624226	9624504	peak_985	VIT_218s0001g11310:Promoter;VIT_218s0001g11320:three_prime_UTR	VIT_218s0001g11310:chr18:9622092-9623242:-:-1123	VIT_218s0001g11310(VIT_218s0001g11310)	XP_002284108.1 PREDICTED: dof zinc finger protein DOF3.4 [Vitis vinifera]
chr18	9689636	9689878	peak_986	VIT_218s0001g11390:Promoter	VIT_218s0001g11390:chr18:9691679-9696322:+:-1922	VIT_218s0001g11390(VIT_218s0001g11390)	XP_010664622.1 PREDICTED: probable transcription factor KAN4 isoform X1 [Vitis vinifera]; XP_010664623.1 PREDICTED: probable transcription factor KAN4 isoform X2 [Vitis vinifera]
chr18	9695822	9696062	peak_987	VIT_218s0001g11390:three_prime_UTR	VIT_218s0001g11400:chr18:9699646-9701942:+:-3704	VIT_218s0001g11400(VIT_218s0001g11400)	XP_002284031.2 PREDICTED: cytochrome P450 82C4 [Vitis vinifera]
chr18	10060704	10060902	peak_988	VIT_218s0001g11790:Promoter	VIT_218s0001g11790:chr18:10062585-10066110:+:-1782	VIT_218s0001g11790(VIT_218s0001g11790)	CBI19629.3 unnamed protein product, partial [Vitis vinifera]
chr18	10147735	10147965	peak_989	VIT_218s0001g11900:Promoter;VIT_218s0001g11890:five_prime_UTR	VIT_218s0001g11900:chr18:10148091-10149165:+:-241	VIT_218s0001g11900(VIT_218s0001g11900)	XP_002283511.1 PREDICTED: elongation of fatty acids protein 3-like [Vitis vinifera]
chr18	10218120	10218479	peak_990	VIT_218s0001g11980:Promoter	VIT_218s0001g11980:chr18:10213199-10218024:-:-275	VIT_218s0001g11980(VIT_218s0001g11980)	XP_002283395.1 PREDICTED: NAC domain-containing protein 30 isoform X1 [Vitis vinifera]; XP_010664657.1 PREDICTED: NAC domain-containing protein 30 isoform X2 [Vitis vinifera]
chr18	10250264	10250328	peak_991	VIT_218s0001g12040:Promoter	VIT_218s0001g12040:chr18:10250512-10252002:+:-216	VIT_218s0001g12040(VIT_218s0001g12040)	XP_002281768.1 PREDICTED: anthocyanidin 3-O-glucosyltransferase 5 isoform X1 [Vitis vinifera]
chr18	10317389	10317520	peak_992	VIT_218s0001g12130:Promoter	VIT_218s0001g12130:chr18:10314731-10317435:-:-19	VIT_218s0001g12130(VIT_218s0001g12130)	XP_002283221.1 PREDICTED: arabinosyltransferase RRA3 [Vitis vinifera]
chr18	10341980	10342148	peak_993	VIT_218s0001g12160:five_prime_UTR	VIT_218s0001g12160:chr18:10333803-10342400:-:336	VIT_218s0001g12160(VIT_218s0001g12160)	XP_010664663.1 PREDICTED: probable protein phosphatase 2C 55 [Vitis vinifera]
chr18	10372452	10372666	peak_994	VIT_218s0001g12210:CDS	VIT_218s0001g12200:chr18:10363343-10366975:-:-5584	VIT_218s0001g12200(VIT_218s0001g12200)	XP_002281648.1 PREDICTED: cytochrome P450 734A1 [Vitis vinifera]
chr18	10387998	10388210	peak_995	VIT_218s0001g12215:CDS	VIT_218s0001g12215:chr18:10387475-10389014:-:910	VIT_218s0001g12215(VIT_218s0001g12215)	NA
chr18	10398036	10398248	peak_996	VIT_218s0001g12220:five_prime_UTR	VIT_218s0001g12220:chr18:10395217-10398578:-:436	VIT_218s0001g12220(VIT_218s0001g12220)	CBI19670.3 unnamed protein product, partial [Vitis vinifera]; XP_002281605.1 PREDICTED: protein indeterminate-domain 2 isoform X1 [Vitis vinifera]; XP_010664668.1 PREDICTED: protein indeterminate-domain 2 isoform X2 [Vitis vinifera]
chr18	10516986	10517551	peak_997	VIT_218s0001g12310:CDS	VIT_218s0001g12310:chr18:10516570-10518048:-:779	VIT_218s0001g12310(VIT_218s0001g12310)	XP_002281515.3 PREDICTED: transcription repressor OFP7 [Vitis vinifera]
chr18	10654210	10654263	peak_998	VIT_218s0001g12450:Promoter;VIT_218s0001g12440:intron	VIT_218s0001g12440:chr18:10650838-10654681:-:444	VIT_218s0001g12440(VIT_218s0001g12440)	CBI19691.3 unnamed protein product, partial [Vitis vinifera]
chr18	10786154	10786166	peak_999	intergenic	VIT_218s0001g12590:chr18:10786569-10787070:-:910	VIT_218s0001g12590(VIT_218s0001g12590)	NA
chr18	10831456	10831697	peak_1000	VIT_218s0001g12660:Promoter;VIT_218s0001g12670:Promoter	VIT_218s0001g12670:chr18:10831632-10838092:+:-55	VIT_218s0001g12670(VIT_218s0001g12670)	CBI19714.3 unnamed protein product, partial [Vitis vinifera]
chr18	10838112	10838351	peak_1001	VIT_218s0001g12680:five_prime_UTR	VIT_218s0001g12680:chr18:10838134-10839742:+:97	VIT_218s0001g12680(VIT_218s0001g12680)	XP_002282213.1 PREDICTED: uncharacterized protein LOC100259078 [Vitis vinifera]
chr18	11049808	11049970	peak_1002	VIT_218s0001g12960:five_prime_UTR	VIT_218s0001g12960:chr18:11042695-11050055:-:166	VIT_218s0001g12960(VIT_218s0001g12960)	XP_003634371.1 PREDICTED: bifunctional nuclease 2 [Vitis vinifera]
chr18	11051893	11052248	peak_1003	intergenic	VIT_218s0001g12960:chr18:11042695-11050055:-:-2015	VIT_218s0001g12960(VIT_218s0001g12960)	XP_003634371.1 PREDICTED: bifunctional nuclease 2 [Vitis vinifera]
chr18	11100599	11100836	peak_1004	VIT_218s0001g12990:CDS	VIT_218s0001g12990:chr18:11099360-11102625:-:1907	VIT_218s0001g12990(VIT_218s0001g12990)	XP_002281098.1 PREDICTED: omega-hydroxypalmitate O-feruloyl transferase [Vitis vinifera]
chr18	11133867	11134292	peak_1005	intergenic	VIT_218s0001g13020:chr18:11137582-11137919:-:3839	VIT_218s0001g13020(VIT_218s0001g13020)	NA
chr18	11283606	11283862	peak_1006	intergenic	VIT_218s0001g13230:chr18:11286464-11295943:+:-2730	VIT_218s0001g13230(VIT_218s0001g13230)	CBI19767.3 unnamed protein product, partial [Vitis vinifera]; NP_001268162.1 beta-galactosidase BG1-like precursor [Vitis vinifera]
chr18	11316393	11316640	peak_1007	VIT_218s0001g13270:Promoter	VIT_218s0001g13270:chr18:11311082-11316287:-:-229	VIT_218s0001g13270(VIT_218s0001g13270)	XP_002280937.1 PREDICTED: zingipain-2 [Vitis vinifera]
chr18	11512265	11512478	peak_1008	intergenic	VIT_218s0001g13460:chr18:11506605-11512370:+:5766	VIT_218s0001g13460(VIT_218s0001g13460)	ABN46893.1 AP3-like MADS-box protein [Vitis labrusca x Vitis vinifera]
chr18	11515089	11515430	peak_1009	intergenic	VIT_218s0001g13460:chr18:11506605-11512370:+:8654	VIT_218s0001g13460(VIT_218s0001g13460)	ABN46893.1 AP3-like MADS-box protein [Vitis labrusca x Vitis vinifera]
chr18	11785846	11786071	peak_1010	VIT_218s0001g13800:five_prime_UTR	VIT_218s0001g13800:chr18:11784343-11786071:-:112	VIT_218s0001g13800(VIT_218s0001g13800)	CBI19821.3 unnamed protein product, partial [Vitis vinifera]
chr18	11956212	11956753	peak_1011	intergenic	VIT_218s0001g13960:chr18:11959622-11960345:+:-3139	VIT_218s0001g13960(VIT_218s0001g13960)	XP_002277332.1 PREDICTED: auxin-responsive protein SAUR50 [Vitis vinifera]
chr18	12091193	12091264	peak_1012	VIT_218s0001g14040:five_prime_UTR	VIT_218s0001g14040:chr18:12085970-12091296:-:67	VIT_218s0001g14040(VIT_218s0001g14040)	XP_002276739.1 PREDICTED: endoglucanase 10 [Vitis vinifera]
chr18	12230002	12230116	peak_1013	intergenic	VIT_218s0001g14200:chr18:12229449-12229914:+:610	VIT_218s0001g14200(VIT_218s0001g14200)	XP_010664809.1 PREDICTED: uncharacterized protein LOC104882576 [Vitis vinifera]
chr18	12268730	12269042	peak_1014	VIT_218s0001g14250:Promoter	VIT_218s0001g14250:chr18:12262288-12268844:-:-42	VIT_218s0001g14250(VIT_218s0001g14250)	XP_002279991.3 PREDICTED: uncharacterized protein LOC100243848 isoform X1 [Vitis vinifera]; XP_010664811.1 PREDICTED: uncharacterized protein LOC100243848 isoform X2 [Vitis vinifera]
chr18	12286819	12287155	peak_1015	VIT_218s0001g14280:five_prime_UTR	VIT_218s0001g14280:chr18:12281154-12287162:-:175	VIT_218s0001g14280(VIT_218s0001g14280)	XP_002275674.1 PREDICTED: putative ER lumen protein-retaining receptor C28H8.4 isoform X1 [Vitis vinifera]
chr18	12305952	12306667	peak_1016	VIT_218s0001g14320:Promoter	VIT_218s0001g14320:chr18:12306474-12309802:+:-164	VIT_218s0001g14320(VIT_218s0001g14320)	XP_002275494.2 PREDICTED: nucleolar protein 58 isoform X1 [Vitis vinifera]
chr18	12376967	12377451	peak_1017	VIT_218s0001g14400:Promoter	VIT_218s0001g14400:chr18:12377313-12378089:+:-104	VIT_218s0001g14400(VIT_218s0001g14400)	XP_002274869.1 PREDICTED: peptidyl-prolyl cis-trans isomerase [Vitis vinifera]
chr18	12383337	12383559	peak_1018	VIT_218s0001g14410:Promoter	VIT_218s0001g14410:chr18:12383679-12402362:+:-231	VIT_218s0001g14410(VIT_218s0001g14410)	XP_010664825.1 PREDICTED: uncharacterized protein LOC100241980 isoform X2 [Vitis vinifera]
chr18	12408432	12408713	peak_1019	VIT_218s0001g14423:Promoter	VIT_218s0001g14423:chr18:12409162-12410201:+:-589	VIT_218s0001g14423(VIT_218s0001g14423)	XP_002279842.1 PREDICTED: uncharacterized protein LOC100255783 [Vitis vinifera]
chr18	12672921	12673389	peak_1020	VIT_218s0001g14610:Promoter	VIT_218s0001g14610:chr18:12668105-12672235:-:-920	VIT_218s0001g14610(VIT_218s0001g14610)	XP_002279563.1 PREDICTED: receptor protein kinase CLAVATA1 [Vitis vinifera]
chr18	12697484	12697752	peak_1021	VIT_218s0001g14640:Promoter	VIT_218s0001g14640:chr18:12698088-12699502:+:-470	VIT_218s0001g14640(VIT_218s0001g14640)	XP_003634392.1 PREDICTED: uncharacterized protein LOC100249003 [Vitis vinifera]
chr18	13311850	13312038	peak_1022	VIT_218s0001g15220:Promoter	VIT_218s0001g15220:chr18:13312157-13313392:+:-213	VIT_218s0001g15220(VIT_218s0001g15220)	XP_002278755.1 PREDICTED: uncharacterized protein LOC100245483 [Vitis vinifera]
chr18	13484917	13484970	peak_1023	intergenic	VIT_218s0001g15340:chr18:13488809-13490580:-:5636	VIT_218s0001g15340(VIT_218s0001g15340)	XP_010664874.2 PREDICTED: pentatricopeptide repeat-containing protein At1g08070, chloroplastic [Vitis vinifera]
chr18	13617659	13617969	peak_1024	VIT_218s0001g15460:CDS	VIT_218s0001g15460:chr18:13616470-13619470:+:1344	VIT_218s0001g15460(VIT_218s0001g15460)	XP_002264795.1 PREDICTED: stearoyl-[acyl-carrier-protein] 9-desaturase 6, chloroplastic [Vitis vinifera]
chr18	13655310	13655455	peak_1025	VIT_218s0001g15520:Promoter	VIT_218s0001g15520:chr18:13640561-13655452:-:69	VIT_218s0001g15520(VIT_218s0001g15520)	XP_002264468.2 PREDICTED: protein trichome berefringence-like 7 isoform X2 [Vitis vinifera]; XP_002278238.2 PREDICTED: protein trichome berefringence-like 7 isoform X3 [Vitis vinifera]; XP_019072282.1 PREDICTED: protein trichome berefringence-like 7 isoform X1 [Vitis vinifera]
chr18	14057913	14058116	peak_1026	intergenic	VIT_218s0166g00120:chr18:14071619-14072689:-:14674	VIT_218s0166g00120(VIT_218s0166g00120)	XP_002263711.1 PREDICTED: L-type lectin-domain containing receptor kinase S.6 [Vitis vinifera]
chr18	14172831	14173284	peak_1027	VIT_218s0166g00210:Promoter	VIT_218s0166g00210:chr18:14159631-14172256:-:-801	VIT_218s0166g00210(VIT_218s0166g00210)	XP_002264093.1 PREDICTED: uncharacterized protein LOC100246114 [Vitis vinifera]
chr18	14178950	14179135	peak_1028	intergenic	VIT_218s0166g00210:chr18:14159631-14172256:-:-6786	VIT_218s0166g00210(VIT_218s0166g00210)	XP_002264093.1 PREDICTED: uncharacterized protein LOC100246114 [Vitis vinifera]
chr18	14329731	14329947	peak_1029	VIT_218s0166g00290:five_prime_UTR	VIT_218s0166g00290:chr18:14295526-14330214:-:375	VIT_218s0166g00290(VIT_218s0166g00290)	CBI35506.3 unnamed protein product, partial [Vitis vinifera]; XP_019072245.1 PREDICTED: serine/threonine-protein kinase STY8 isoform X2 [Vitis vinifera]
chr18	14337334	14337625	peak_1030	intergenic	VIT_218s0166g00290:chr18:14295526-14330214:-:-7265	VIT_218s0166g00290(VIT_218s0166g00290)	CBI35506.3 unnamed protein product, partial [Vitis vinifera]; XP_019072245.1 PREDICTED: serine/threonine-protein kinase STY8 isoform X2 [Vitis vinifera]
chr18	16288296	16288581	peak_1031	VIT_218s0076g00360:five_prime_UTR	VIT_218s0076g00360:chr18:16284963-16288563:-:124	VIT_218s0076g00360(VIT_218s0076g00360)	XP_002266398.1 PREDICTED: serine decarboxylase [Vitis vinifera]
chr18	16292281	16292764	peak_1032	intergenic	VIT_218s0076g00360:chr18:16284963-16288563:-:-3959	VIT_218s0076g00360(VIT_218s0076g00360)	XP_002266398.1 PREDICTED: serine decarboxylase [Vitis vinifera]
chr18	18233670	18233865	peak_1033	VIT_218s0164g00050:CDS	VIT_218s0164g00050:chr18:18232954-18233914:-:146	VIT_218s0164g00050(VIT_218s0164g00050)	CBI35326.3 unnamed protein product, partial [Vitis vinifera]
chr18	18289565	18289674	peak_1034	VIT_218s0164g00070:Promoter	VIT_218s0164g00070:chr18:18290832-18301339:+:-1212	VIT_218s0164g00070(VIT_218s0164g00070)	EOY17446.1 Somatic embryogenesis receptor-like kinase 1 isoform 2 [Theobroma cacao]
chr18	18701940	18702194	peak_1035	intergenic	VIT_218s0157g00020:chr18:18675189-18704951:-:2884	VIT_218s0157g00020(VIT_218s0157g00020)	XP_010665061.1 PREDICTED: protein GIGANTEA [Vitis vinifera]
chr18	19185366	19185698	peak_1036	VIT_218s0072g00150:Promoter	VIT_218s0072g00150:chr18:19184360-19184964:-:-568	VIT_218s0072g00150(VIT_218s0072g00150)	XP_003634523.1 PREDICTED: uncharacterized protein LOC100854843 [Vitis vinifera]
chr18	19577315	19577725	peak_1037	intergenic	VIT_218s0072g00370:chr18:19565204-19573780:-:-3740	VIT_218s0072g00370(VIT_218s0072g00370)	XP_002265955.1 PREDICTED: cellulose synthase A catalytic subunit 2 [UDP-forming] [Vitis vinifera]
chr18	19658058	19658237	peak_1038	intergenic	VIT_218s0072g00450:chr18:19653666-19655143:-:-3004	VIT_218s0072g00450(VIT_218s0072g00450)	XP_010665136.1 PREDICTED: UPF0496 protein At1g20180-like [Vitis vinifera]
chr18	19680162	19680333	peak_1039	VIT_218s0072g00470:Promoter	VIT_218s0072g00470:chr18:19680317-19687522:+:-69	VIT_218s0072g00470(VIT_218s0072g00470)	XP_002266826.1 PREDICTED: G-box-binding factor 4 [Vitis vinifera]
chr18	19722748	19723256	peak_1040	VIT_218s0072g00550:intron	VIT_218s0072g00540:chr18:19711529-19713367:+:11473	VIT_218s0072g00540(VIT_218s0072g00540)	XP_010665181.1 PREDICTED: neurofilament heavy polypeptide-like [Vitis vinifera]
chr18	19725895	19726138	peak_1041	VIT_218s0072g00550:intron	VIT_218s0072g00550:chr18:19720725-19740267:-:14250	VIT_218s0072g00550(VIT_218s0072g00550)	CBI18207.3 unnamed protein product, partial [Vitis vinifera]
chr18	19726878	19727100	peak_1042	VIT_218s0072g00550:CDS	VIT_218s0072g00550:chr18:19720725-19740267:-:13278	VIT_218s0072g00550(VIT_218s0072g00550)	CBI18207.3 unnamed protein product, partial [Vitis vinifera]
chr18	20175119	20175445	peak_1043	VIT_218s0072g00820:Promoter	VIT_218s0072g00820:chr18:20173048-20175009:-:-273	VIT_218s0072g00820(VIT_218s0072g00820)	XP_010665121.1 PREDICTED: F-box protein SKIP2-like [Vitis vinifera]
chr18	20355126	20355248	peak_1044	intergenic	VIT_218s0072g00940:chr18:20330787-20346504:-:-8683	VIT_218s0072g00940(VIT_218s0072g00940)	XP_003634508.1 PREDICTED: histidinol-phosphate aminotransferase, chloroplastic isoform X1 [Vitis vinifera]; XP_010665115.1 PREDICTED: histidinol-phosphate aminotransferase, chloroplastic isoform X2 [Vitis vinifera]
chr18	20396813	20397145	peak_1045	VIT_218s0072g00970:CDS	VIT_218s0072g00970:chr18:20396951-20422671:+:28	VIT_218s0072g00970(VIT_218s0072g00970)	CBI18180.3 unnamed protein product, partial [Vitis vinifera]
chr18	20821325	20821688	peak_1046	intergenic	VIT_218s0072g01170:chr18:20836419-20839569:+:-14912	VIT_218s0072g01170(VIT_218s0072g01170)	XP_002273003.1 PREDICTED: FT-interacting protein 1 [Vitis vinifera]
chr18	22249628	22249904	peak_1047	VIT_218s0075g00660:intron	VIT_218s0075g00660:chr18:22242979-22255715:-:5949	VIT_218s0075g00660(VIT_218s0075g00660)	CAN75767.1 hypothetical protein VITISV_032562 [Vitis vinifera]
chr18	23205685	23205886	peak_1048	VIT_218s0117g00130:CDS	VIT_218s0117g00130:chr18:23202736-23206080:-:294	VIT_218s0117g00130(VIT_218s0117g00130)	XP_002277352.1 PREDICTED: subtilisin-like protease SBT3.6 [Vitis vinifera]
chr18	23427622	23428047	peak_1049	intergenic	VIT_218s0117g00220:chr18:23428993-23433908:-:6073	VIT_218s0117g00220(VIT_218s0117g00220)	XP_002272639.2 PREDICTED: uncharacterized protein LOC100233118 [Vitis vinifera]
chr18	23534843	23535360	peak_1050	VIT_218s0117g00290:intron	VIT_218s0117g00290:chr18:23531600-23547587:+:3501	VIT_218s0117g00290(VIT_218s0117g00290)	CBI18511.3 unnamed protein product, partial [Vitis vinifera]
chr18	24685995	24686542	peak_1051	VIT_218s0041g00280:five_prime_UTR	VIT_218s0041g00280:chr18:24686245-24707066:+:23	VIT_218s0041g00280(VIT_218s0041g00280)	XP_002264425.1 PREDICTED: uncharacterized protein LOC100252816 isoform X1 [Vitis vinifera]; XP_010665414.1 PREDICTED: uncharacterized protein LOC100252816 isoform X3 [Vitis vinifera]; XP_019072040.1 PREDICTED: uncharacterized protein LOC100252816 isoform X2 [Vitis vinifera]
chr18	24778145	24778439	peak_1052	intergenic	VIT_218s0041g00340:chr18:24785423-24788576:-:10284	VIT_218s0041g00340(VIT_218s0041g00340)	XP_002267388.2 PREDICTED: receptor-like protein 12 [Vitis vinifera]
chr18	24876707	24876914	peak_1053	intergenic	VIT_218s0041g00420:chr18:24871289-24875309:+:5521	VIT_218s0041g00420(VIT_218s0041g00420)	XP_002265124.2 PREDICTED: patellin-3 [Vitis vinifera]
chr18	25846900	25847385	peak_1054	VIT_218s0041g01230:five_prime_UTR	VIT_218s0041g01230:chr18:25847064-25853638:+:78	VIT_218s0041g01230(VIT_218s0041g01230)	XP_002282802.1 PREDICTED: stromal 70 kDa heat shock-related protein, chloroplastic [Vitis vinifera]
chr18	25958043	25958380	peak_1055	intergenic	VIT_218s0041g01300:chr18:25945642-25946775:-:-11436	VIT_218s0041g01300(VIT_218s0041g01300)	NA
chr18	27186572	27186780	peak_1056	VIT_218s0041g02060:Promoter	VIT_218s0041g02060:chr18:27186795-27189275:+:-119	VIT_218s0041g02060(VIT_218s0041g02060)	XP_002281348.1 PREDICTED: putative 12-oxophytodienoate reductase 11 [Vitis vinifera]
chr18	27336978	27337274	peak_1057	VIT_218s0041g02200:Promoter	VIT_218s0041g02200:chr18:27337564-27339377:+:-438	VIT_218s0041g02200(VIT_218s0041g02200)	CBI39220.3 unnamed protein product, partial [Vitis vinifera]
chr18	27932360	27932523	peak_1058	intergenic	VIT_218s0089g00190:chr18:27926185-27927923:-:-4518	VIT_218s0089g00190(VIT_218s0089g00190)	CBI17040.3 unnamed protein product, partial [Vitis vinifera]
chr18	28296469	28296627	peak_1059	VIT_218s0089g00510:CDS	VIT_218s0089g00510:chr18:28294817-28296663:+:1731	VIT_218s0089g00510(VIT_218s0089g00510)	CBI17018.3 unnamed protein product, partial [Vitis vinifera]
chr18	28877681	28878020	peak_1060	VIT_218s0089g01010:intron	VIT_218s0089g01010:chr18:28874984-28886309:-:8458	VIT_218s0089g01010(VIT_218s0089g01010)	CBI16981.3 unnamed protein product, partial [Vitis vinifera]
chr18	28930277	28930500	peak_1061	VIT_218s0089g01050:Promoter;VIT_218s0089g01040:CDS	VIT_218s0089g01050:chr18:28931944-28939707:+:-1555	VIT_218s0089g01050(VIT_218s0089g01050)	XP_002265123.1 PREDICTED: PHD finger protein At1g33420 [Vitis vinifera]
chr18	29189464	29189965	peak_1062	VIT_218s0089g01270:CDS	VIT_218s0089g01270:chr18:29188981-29189738:-:23	VIT_218s0089g01270(VIT_218s0089g01270)	XP_002263376.1 PREDICTED: 22.0 kDa class IV heat shock protein [Vitis vinifera]
chr18_random	2411581	2411864	peak_1063	VIT_218s0001g01940:intron	VIT_218s0001g01940:chr18_random:2411587-2414567:+:135	VIT_218s0001g01940(VIT_218s0001g01940)	CBI29341.3 unnamed protein product, partial [Vitis vinifera]
chr18_random	3453024	3453256	peak_1064	VIT_218s0001g03710:Promoter	VIT_218s0001g03710:chr18_random:3445598-3453010:-:-130	VIT_218s0001g03710(VIT_218s0001g03710)	XP_010645859.1 PREDICTED: TMV resistance protein N [Vitis vinifera]
chr18_random	3495659	3495857	peak_1065	VIT_218s0082g00009:CDS	VIT_218s0082g00009:chr18_random:3495030-3498603:+:728	VIT_218s0082g00009(VIT_218s0082g00009)	XP_019073429.1 PREDICTED: non-functional pseudokinase ZED1-like isoform X1 [Vitis vinifera]
chr18_random	3521500	3521552	peak_1066	VIT_218s0001g03810:CDS	VIT_218s0001g03810:chr18_random:3520950-3524104:+:576	VIT_218s0001g03810(VIT_218s0001g03810)	CBI31256.3 unnamed protein product, partial [Vitis vinifera]
chr18_random	3557169	3557351	peak_1067	intergenic	VIT_218s0001g03830:chr18_random:3547498-3554001:-:-3259	VIT_218s0001g03830(VIT_218s0001g03830)	XP_010645864.1 PREDICTED: LOW QUALITY PROTEIN: uncharacterized protein LOC100246522 [Vitis vinifera]
chr18_random	4504790	4505125	peak_1068	VIT_218s0001g05820:Promoter;VIT_218s0001g05810:five_prime_UTR	VIT_218s0001g05810:chr18_random:4501820-4505048:-:90	VIT_218s0001g05810(VIT_218s0001g05810)	NP_001267985.1 uncharacterized protein LOC100243029 [Vitis vinifera]
chr18_random	4505716	4505962	peak_1069	VIT_218s0001g05820:Promoter;VIT_218s0001g05810:Promoter	VIT_218s0001g05810:chr18_random:4501820-4505048:-:-791	VIT_218s0001g05810(VIT_218s0001g05810)	NP_001267985.1 uncharacterized protein LOC100243029 [Vitis vinifera]
chr19	558686	558919	peak_1070	VIT_219s0014g00540:Promoter;VIT_219s0014g00550:Promoter	VIT_219s0014g00540:chr19:557584-558549:-:-253	VIT_219s0014g00540(VIT_219s0014g00540)	CBI20130.3 unnamed protein product, partial [Vitis vinifera]
chr19	578720	578929	peak_1071	VIT_219s0014g00560:CDS;VIT_219s0014g00570:Promoter	VIT_219s0014g00570:chr19:579492-582941:+:-667	VIT_219s0014g00570(VIT_219s0014g00570)	XP_010644087.1 PREDICTED: probable disease resistance protein At4g27220 [Vitis vinifera]
chr19	598016	598382	peak_1072	VIT_219s0014g00580:Promoter	VIT_219s0014g00580:chr19:600055-608015:+:-1856	VIT_219s0014g00580(VIT_219s0014g00580)	CBI20134.3 unnamed protein product, partial [Vitis vinifera]
chr19	1565839	1566003	peak_1073	intergenic	VIT_219s0014g01480:chr19:1570518-1570851:+:-4597	VIT_219s0014g01480(VIT_219s0014g01480)	CBI20202.3 unnamed protein product, partial [Vitis vinifera]
chr19	1572265	1572721	peak_1074	VIT_219s0014g01470:Promoter	VIT_219s0014g01470:chr19:1566017-1570785:-:-1708	VIT_219s0014g01470(VIT_219s0014g01470)	XP_010644127.1 PREDICTED: TPR repeat-containing thioredoxin TTL1 [Vitis vinifera]
chr19	1985075	1985201	peak_1075	VIT_219s0014g01800:five_prime_UTR	VIT_219s0014g01800:chr19:1981194-1985235:-:97	VIT_219s0014g01800(VIT_219s0014g01800)	CBI20228.3 unnamed protein product, partial [Vitis vinifera]
chr19	2109698	2109945	peak_1076	VIT_219s0014g01910:three_prime_UTR	VIT_219s0014g01910:chr19:2107496-2109868:+:2325	VIT_219s0014g01910(VIT_219s0014g01910)	XP_010644164.1 PREDICTED: uncharacterized protein LOC100257171 [Vitis vinifera]
chr19	2276513	2276667	peak_1077	intergenic	VIT_219s0014g02110:chr19:2271335-2272216:-:-4374	VIT_219s0014g02110(VIT_219s0014g02110)	XP_002282682.1 PREDICTED: homeobox-leucine zipper protein ATHB-52-like [Vitis vinifera]
chr19	2367061	2367455	peak_1078	VIT_219s0014g02240:Promoter	VIT_219s0014g02240:chr19:2368301-2369336:+:-1043	VIT_219s0014g02240(VIT_219s0014g02240)	XP_002285146.1 PREDICTED: ethylene-responsive transcription factor 4 [Vitis vinifera]
chr19	2368408	2368639	peak_1079	VIT_219s0014g02240:CDS	VIT_219s0014g02240:chr19:2368301-2369336:+:222	VIT_219s0014g02240(VIT_219s0014g02240)	XP_002285146.1 PREDICTED: ethylene-responsive transcription factor 4 [Vitis vinifera]
chr19	3009536	3009795	peak_1080	VIT_219s0014g02900:Promoter	VIT_219s0014g02900:chr19:3010000-3013884:+:-334	VIT_219s0014g02900(VIT_219s0014g02900)	XP_002282248.2 PREDICTED: E3 ubiquitin-protein ligase RMA1H1 [Vitis vinifera]
chr19	3310458	3310722	peak_1081	VIT_219s0014g03170:five_prime_UTR	VIT_219s0014g03170:chr19:3301583-3310860:-:270	VIT_219s0014g03170(VIT_219s0014g03170)	XP_002282052.1 PREDICTED: WD repeat-containing protein 44 [Vitis vinifera]
chr19	3411838	3412419	peak_1082	VIT_219s0014g03290:Promoter	VIT_219s0014g03290:chr19:3412627-3414263:+:-498	VIT_219s0014g03290(VIT_219s0014g03290)	XP_002284668.1 PREDICTED: NAC domain-containing protein 72 [Vitis vinifera]
chr19	3434189	3434592	peak_1083	VIT_219s0014g03320:three_prime_UTR;VIT_219s0014g03310:Promoter	VIT_219s0014g03310:chr19:3434407-3435003:+:-16	VIT_219s0014g03310(VIT_219s0014g03310)	XP_018851464.1 PREDICTED: uncharacterized protein LOC109013721 [Juglans regia]
chr19	3609937	3610168	peak_1084	VIT_219s0014g03460:five_prime_UTR	VIT_219s0014g03460:chr19:3609858-3614304:+:194	VIT_219s0014g03460(VIT_219s0014g03460)	XP_002284596.1 PREDICTED: transmembrane protein 184C isoform X1 [Vitis vinifera]
chr19	3614948	3615076	peak_1085	VIT_219s0014g03470:five_prime_UTR	VIT_219s0014g03470:chr19:3614793-3620407:+:219	VIT_219s0014g03470(VIT_219s0014g03470)	XP_002284589.1 PREDICTED: uncharacterized protein LOC100257260 [Vitis vinifera]
chr19	3634113	3634415	peak_1086	VIT_219s0014g03500:CDS	VIT_219s0014g03500:chr19:3626921-3634812:-:548	VIT_219s0014g03500(VIT_219s0014g03500)	CBI20368.3 unnamed protein product, partial [Vitis vinifera]
chr19	3655157	3655674	peak_1087	VIT_219s0014g03520:three_prime_UTR	VIT_219s0014g03520:chr19:3653694-3656079:+:1721	VIT_219s0014g03520(VIT_219s0014g03520)	XP_002284551.1 PREDICTED: uncharacterized protein LOC100267532 [Vitis vinifera]
chr19	3854804	3854888	peak_1088	VIT_219s0014g03740:five_prime_UTR	VIT_219s0014g03740:chr19:3851101-3855383:-:537	VIT_219s0014g03740(VIT_219s0014g03740)	XP_002284424.1 PREDICTED: vesicle-associated protein 4-1 [Vitis vinifera]
chr19	4178730	4178946	peak_1089	intergenic	VIT_219s0014g03940:chr19:4181540-4183030:+:-2702	VIT_219s0014g03940(VIT_219s0014g03940)	XP_002281410.1 PREDICTED: protein SPOROCYTELESS [Vitis vinifera]
chr19	4196403	4196541	peak_1090	VIT_219s0014g03960:Promoter	VIT_219s0014g03960:chr19:4193880-4196243:-:-229	VIT_219s0014g03960(VIT_219s0014g03960)	XP_002284274.1 PREDICTED: zinc finger protein CONSTANS-LIKE 4 isoform X2 [Vitis vinifera]; XP_010644270.1 PREDICTED: transcription initiation factor TFIID subunit 11 isoform X1 [Vitis vinifera]
chr19	4957937	4958186	peak_1091	intergenic	VIT_219s0014g04650:chr19:4955232-4956288:+:2829	VIT_219s0014g04650(VIT_219s0014g04650)	CBI20461.3 unnamed protein product, partial [Vitis vinifera]
chr19	5039734	5039980	peak_1092	VIT_219s0014g04720:Promoter	VIT_219s0014g04720:chr19:5040380-5041961:+:-523	VIT_219s0014g04720(VIT_219s0014g04720)	XP_002283200.1 PREDICTED: uncharacterized protein LOC100260725 [Vitis vinifera]
chr19	5337509	5337844	peak_1093	VIT_219s0014g05010:Promoter	VIT_219s0014g05010:chr19:5339540-5342845:+:-1863	VIT_219s0014g05010(VIT_219s0014g05010)	XP_002280141.1 PREDICTED: uncharacterized protein LOC100250297 [Vitis vinifera]
chr19	5376592	5376722	peak_1094	VIT_219s0014g05050:five_prime_UTR	VIT_219s0014g05050:chr19:5376573-5378513:+:84	VIT_219s0014g05050(VIT_219s0014g05050)	XP_002282763.1 PREDICTED: 21.7 kDa class VI heat shock protein [Vitis vinifera]
chr19	5799597	5799835	peak_1095	VIT_219s0014g05410:CDS	VIT_219s0014g05410:chr19:5799684-5808821:+:32	VIT_219s0014g05410(VIT_219s0014g05410)	CBI20526.3 unnamed protein product, partial [Vitis vinifera]
chr19	5889955	5890514	peak_1096	VIT_219s0177g00040:five_prime_UTR	VIT_219s0177g00040:chr19:5890159-5893956:+:75	VIT_219s0177g00040(VIT_219s0177g00040)	RHN39336.1 Ubiquitin-40S ribosomal protein S27a [Medicago truncatula]
chr19	5914974	5915422	peak_1097	VIT_219s0177g00070:five_prime_UTR	VIT_219s0177g00070:chr19:5915136-5918476:+:62	VIT_219s0177g00070(VIT_219s0177g00070)	RHN39336.1 Ubiquitin-40S ribosomal protein S27a [Medicago truncatula]
chr19	5983097	5983401	peak_1098	VIT_219s0177g00140:five_prime_UTR	VIT_219s0177g00140:chr19:5983132-5985744:+:117	VIT_219s0177g00140(VIT_219s0177g00140)	XP_002281769.1 PREDICTED: thiamine thiazole synthase 1, chloroplastic [Vitis vinifera]
chr19	6581193	6581693	peak_1099	VIT_219s0090g00420:Promoter	VIT_219s0090g00420:chr19:6579809-6581395:-:-48	VIT_219s0090g00420(VIT_219s0090g00420)	XP_002280065.1 PREDICTED: protein translation factor SUI1 homolog [Vitis vinifera]
chr19	6679055	6679214	peak_1100	VIT_219s0090g00570:five_prime_UTR	VIT_219s0090g00570:chr19:6678710-6680770:+:424	VIT_219s0090g00570(VIT_219s0090g00570)	XP_002279766.1 PREDICTED: CASP-like protein 2D1 [Vitis vinifera]
chr19	7112208	7112411	peak_1101	VIT_219s0090g01020:CDS	VIT_219s0090g01020:chr19:7112203-7119456:+:106	VIT_219s0090g01020(VIT_219s0090g01020)	XP_002278487.1 PREDICTED: adenylyltransferase and sulfurtransferase MOCS3 [Vitis vinifera]
chr19	7236203	7236594	peak_1102	VIT_219s0090g01190:five_prime_UTR	VIT_219s0090g01190:chr19:7236288-7240754:+:110	VIT_219s0090g01190(VIT_219s0090g01190)	XP_002277588.2 PREDICTED: uncharacterized protein LOC100252150 isoform X2 [Vitis vinifera]; XP_010644499.1 PREDICTED: uncharacterized protein LOC100252150 isoform X1 [Vitis vinifera]
chr19	7536127	7536246	peak_1103	intergenic	VIT_219s0090g01490:chr19:7546604-7555824:+:-10417	VIT_219s0090g01490(VIT_219s0090g01490)	XP_002276757.1 PREDICTED: glycerophosphodiester phosphodiesterase GDPDL4 isoform X1 [Vitis vinifera]; XP_019072833.1 PREDICTED: glycerophosphodiester phosphodiesterase GDPDL4 isoform X2 [Vitis vinifera]
chr19	8080729	8080992	peak_1104	intergenic	VIT_219s0015g00110:chr19:8086391-8088423:-:7562	VIT_219s0015g00110(VIT_219s0015g00110)	XP_010644548.1 PREDICTED: premnaspirodiene oxygenase-like [Vitis vinifera]
chr19	8108755	8109246	peak_1105	VIT_219s0015g00130:CDS	VIT_219s0015g00130:chr19:8107784-8109126:-:125	VIT_219s0015g00130(VIT_219s0015g00130)	XP_010644549.1 PREDICTED: serine acetyltransferase 1, chloroplastic [Vitis vinifera]
chr19	8109800	8109993	peak_1106	VIT_219s0015g00130:Promoter	VIT_219s0015g00130:chr19:8107784-8109126:-:-770	VIT_219s0015g00130(VIT_219s0015g00130)	XP_010644549.1 PREDICTED: serine acetyltransferase 1, chloroplastic [Vitis vinifera]
chr19	8113029	8113291	peak_1107	intergenic	VIT_219s0015g00130:chr19:8107784-8109126:-:-4034	VIT_219s0015g00130(VIT_219s0015g00130)	XP_010644549.1 PREDICTED: serine acetyltransferase 1, chloroplastic [Vitis vinifera]
chr19	8878394	8878597	peak_1108	VIT_219s0015g00750:CDS	VIT_219s0015g00750:chr19:8878110-8883681:+:385	VIT_219s0015g00750(VIT_219s0015g00750)	XP_002270063.1 PREDICTED: uncharacterized protein LOC100258311 [Vitis vinifera]
chr19	9251429	9251832	peak_1109	VIT_219s0015g01160:five_prime_UTR	VIT_219s0015g01160:chr19:9244969-9251656:-:25	VIT_219s0015g01160(VIT_219s0015g01160)	XP_002268040.1 PREDICTED: phosphatidylinositol/phosphatidylcholine transfer protein SFH13 [Vitis vinifera]
chr19	9738564	9738808	peak_1110	VIT_219s0015g01410:Promoter	VIT_219s0015g01410:chr19:9739587-9743061:+:-901	VIT_219s0015g01410(VIT_219s0015g01410)	CBI39823.3 unnamed protein product, partial [Vitis vinifera]
chr19	10681669	10682095	peak_1111	VIT_219s0015g01890:Promoter	VIT_219s0015g01890:chr19:10672551-10680318:-:-1564	VIT_219s0015g01890(VIT_219s0015g01890)	XP_002265525.3 PREDICTED: receptor-like protein kinase BRI1-like 3 [Vitis vinifera]
chr19	18130806	18131004	peak_1112	VIT_219s0027g00020:Promoter	VIT_219s0027g00020:chr19:18129422-18130875:-:-30	VIT_219s0027g00020(VIT_219s0027g00020)	XP_002263341.1 PREDICTED: serine/threonine-protein kinase WAG1 [Vitis vinifera]
chr19	19791104	19791366	peak_1113	intergenic	VIT_219s0027g00650:chr19:19783334-19783547:-:-7688	VIT_219s0027g00650(VIT_219s0027g00650)	CBI21773.3 unnamed protein product, partial [Vitis vinifera]
chr19	19954733	19954823	peak_1114	intergenic	VIT_219s0027g00740:chr19:19948798-19950846:-:-3932	VIT_219s0027g00740(VIT_219s0027g00740)	XP_010644986.1 PREDICTED: probable BOI-related E3 ubiquitin-protein ligase 3 [Vitis vinifera]
chr19	20285680	20285894	peak_1115	intergenic	VIT_219s0027g00910:chr19:20288470-20290152:+:-2683	VIT_219s0027g00910(VIT_219s0027g00910)	CBI21752.3 unnamed protein product, partial [Vitis vinifera]
chr19	22444898	22444951	peak_1116	VIT_219s0085g00130:CDS	VIT_219s0085g00130:chr19:22420568-22445394:+:24356	VIT_219s0085g00130(VIT_219s0085g00130)	XP_010645148.1 PREDICTED: uncharacterized protein LOC100246156 isoform X2 [Vitis vinifera]
chr19	22516899	22517094	peak_1117	VIT_219s0085g00190:CDS	VIT_219s0085g00190:chr19:22516710-22517184:-:187	VIT_219s0085g00190(VIT_219s0085g00190)	XP_019072666.1 PREDICTED: SKP1-like protein 4 [Vitis vinifera]
chr19	22672295	22672538	peak_1118	VIT_219s0085g00300:CDS;VIT_219s0085g00310:Promoter	VIT_219s0085g00300:chr19:22672369-22672840:-:423	VIT_219s0085g00300(VIT_219s0085g00300)	CBI24187.3 unnamed protein product, partial [Vitis vinifera]
chr19	22728341	22728580	peak_1119	VIT_219s0085g00370:Promoter	VIT_219s0085g00370:chr19:22723033-22727606:-:-854	VIT_219s0085g00370(VIT_219s0085g00370)	XP_002263950.1 PREDICTED: phosphoglycerate kinase, cytosolic [Vitis vinifera]
chr19	22999562	22999768	peak_1120	VIT_219s0085g00600:Promoter;VIT_219s0085g00590:Promoter	VIT_219s0085g00590:chr19:22999083-22999621:-:-44	VIT_219s0085g00590(VIT_219s0085g00590)	CBI24169.3 unnamed protein product, partial [Vitis vinifera]
chr19	23010720	23011042	peak_1121	VIT_219s0085g00610:CDS	VIT_219s0085g00610:chr19:23009729-23012107:+:1152	VIT_219s0085g00610(VIT_219s0085g00610)	CAN71287.1 hypothetical protein VITISV_007004 [Vitis vinifera]
chr19	23318492	23318864	peak_1122	VIT_219s0085g00850:five_prime_UTR	VIT_219s0085g00850:chr19:23312502-23318857:-:179	VIT_219s0085g00850(VIT_219s0085g00850)	XP_002265244.1 PREDICTED: ALA-interacting subunit 3 [Vitis vinifera]
chr19	23631248	23632036	peak_1123	VIT_219s0085g01050:CDS	VIT_219s0085g01050:chr19:23631035-23631743:-:101	VIT_219s0085g01050(VIT_219s0085g01050)	XP_002267955.1 PREDICTED: 17.8 kDa class I heat shock protein [Vitis vinifera]
chr1_random	466806	467055	peak_1124	VIT_201s0011g00480:Promoter	VIT_201s0011g00480:chr1_random:466950-492640:+:-19	VIT_201s0011g00480(VIT_201s0011g00480)	XP_002263763.1 PREDICTED: uncharacterized protein LOC100247979 isoform X1 [Vitis vinifera]
chr2	197804	198012	peak_1125	VIT_202s0025g00010:Promoter	VIT_202s0025g00010:chr2:197186-197651:-:-257	VIT_202s0025g00010(VIT_202s0025g00010)	CBI34358.3 unnamed protein product, partial [Vitis vinifera]
chr2	358525	359052	peak_1126	VIT_202s0025g00230:five_prime_UTR	VIT_202s0025g00230:chr2:356056-358810:-:21	VIT_202s0025g00230(VIT_202s0025g00230)	CBI34376.3 unnamed protein product, partial [Vitis vinifera]
chr2	412229	412590	peak_1127	VIT_202s0025g00280:five_prime_UTR	VIT_202s0025g00280:chr2:412403-416196:+:6	VIT_202s0025g00280(VIT_202s0025g00280)	XP_002278894.1 PREDICTED: heat shock protein 83 [Vitis vinifera]
chr2	414726	414768	peak_1128	VIT_202s0025g00280:CDS	VIT_202s0025g00280:chr2:412403-416196:+:2344	VIT_202s0025g00280(VIT_202s0025g00280)	XP_002278894.1 PREDICTED: heat shock protein 83 [Vitis vinifera]
chr2	457291	457555	peak_1129	VIT_202s0025g00340:three_prime_UTR	VIT_202s0025g00350:chr2:459455-461373:+:-2032	VIT_202s0025g00350(VIT_202s0025g00350)	XP_002278542.1 PREDICTED: heavy metal-associated isoprenylated plant protein 39 [Vitis vinifera]
chr2	459499	459929	peak_1130	VIT_202s0025g00350:five_prime_UTR	VIT_202s0025g00350:chr2:459455-461373:+:259	VIT_202s0025g00350(VIT_202s0025g00350)	XP_002278542.1 PREDICTED: heavy metal-associated isoprenylated plant protein 39 [Vitis vinifera]
chr2	616691	617000	peak_1131	intergenic	VIT_202s0025g00510:chr2:621340-631925:+:-4494	VIT_202s0025g00510(VIT_202s0025g00510)	XP_002277529.1 PREDICTED: respiratory burst oxidase homolog protein A [Vitis vinifera]
chr2	661609	662055	peak_1132	VIT_202s0025g00550:three_prime_UTR	VIT_202s0025g00550:chr2:659431-662000:+:2401	VIT_202s0025g00550(VIT_202s0025g00550)	XP_010658494.1 PREDICTED: probable membrane-associated kinase regulator 2 [Vitis vinifera]
chr2	813174	813674	peak_1133	VIT_202s0025g00810:five_prime_UTR	VIT_202s0025g00810:chr2:809041-813552:-:128	VIT_202s0025g00810(VIT_202s0025g00810)	XP_002276346.1 PREDICTED: cation/H(+) antiporter 18 [Vitis vinifera]
chr2	819024	819171	peak_1134	VIT_202s0025g00820:five_prime_UTR	VIT_202s0025g00820:chr2:814314-819199:-:101	VIT_202s0025g00820(VIT_202s0025g00820)	XP_002276249.1 PREDICTED: cation/H(+) antiporter 18 [Vitis vinifera]
chr2	973881	974062	peak_1135	VIT_202s0025g01000:five_prime_UTR	VIT_202s0025g01000:chr2:969775-974131:-:159	VIT_202s0025g01000(VIT_202s0025g01000)	XP_002274995.1 PREDICTED: V-type proton ATPase subunit E [Vitis vinifera]
chr2	989023	989312	peak_1136	VIT_202s0025g01020:five_prime_UTR	VIT_202s0025g01020:chr2:989125-996435:+:42	VIT_202s0025g01020(VIT_202s0025g01020)	XP_002274755.1 PREDICTED: G-box-binding factor 3 isoform X1 [Vitis vinifera]; XP_003631394.1 PREDICTED: common plant regulatory factor 1 isoform X3 [Vitis vinifera]; XP_010658874.1 PREDICTED: G-box-binding factor 3 isoform X2 [Vitis vinifera]
chr2	1055456	1055679	peak_1137	VIT_202s0025g01080:Promoter	VIT_202s0025g01080:chr2:1053679-1055547:-:-20	VIT_202s0025g01080(VIT_202s0025g01080)	CBI34450.3 unnamed protein product, partial [Vitis vinifera]
chr2	1116028	1116271	peak_1138	intergenic	VIT_202s0025g01165:chr2:1124939-1126457:+:-8789	VIT_202s0025g01165(VIT_202s0025g01165)	XP_019081656.1 PREDICTED: golgin subfamily B member 1 [Vitis vinifera]
chr2	1144491	1144682	peak_1139	VIT_202s0025g01180:five_prime_UTR	VIT_202s0025g01180:chr2:1132848-1144712:-:125	VIT_202s0025g01180(VIT_202s0025g01180)	XP_002273414.1 PREDICTED: mitochondrial adenine nucleotide transporter ADNT1 [Vitis vinifera]
chr2	1211083	1211363	peak_1140	VIT_202s0025g01250:Promoter	VIT_202s0025g01250:chr2:1211609-1218798:+:-386	VIT_202s0025g01250(VIT_202s0025g01250)	XP_019072063.1 PREDICTED: protein SEH1 isoform X1 [Vitis vinifera]; XP_019072068.1 PREDICTED: protein SEH1 isoform X2 [Vitis vinifera]
chr2	1225166	1225303	peak_1141	VIT_202s0025g01270:five_prime_UTR	VIT_202s0025g01270:chr2:1225195-1229951:+:39	VIT_202s0025g01270(VIT_202s0025g01270)	XP_002272795.1 PREDICTED: uncharacterized protein LOC100246730 isoform X1 [Vitis vinifera]
chr2	1243450	1243973	peak_1142	intergenic	VIT_202s0025g01310:chr2:1244685-1246357:-:2645	VIT_202s0025g01310(VIT_202s0025g01310)	XP_003631375.1 PREDICTED: probable inactive receptor kinase At5g58300 [Vitis vinifera]
chr2	1263828	1263953	peak_1143	VIT_202s0025g01340:five_prime_UTR	VIT_202s0025g01340:chr2:1260605-1263955:-:64	VIT_202s0025g01340(VIT_202s0025g01340)	XP_010659134.1 PREDICTED: abscisic acid receptor PYL8 [Vitis vinifera]
chr2	1367083	1367387	peak_1144	intergenic	VIT_202s0025g01410:chr2:1349662-1359501:-:-7734	VIT_202s0025g01410(VIT_202s0025g01410)	XP_002270385.1 PREDICTED: long chain acyl-CoA synthetase 4 isoform X1 [Vitis vinifera]
chr2	1380765	1381132	peak_1145	VIT_202s0025g01430:intron	VIT_202s0025g01430:chr2:1378982-1383158:-:2209	VIT_202s0025g01430(VIT_202s0025g01430)	XP_002265994.1 PREDICTED: RING-H2 finger protein ATL20 [Vitis vinifera]
chr2	1384466	1384759	peak_1146	VIT_202s0025g01430:Promoter	VIT_202s0025g01430:chr2:1378982-1383158:-:-1454	VIT_202s0025g01430(VIT_202s0025g01430)	XP_002265994.1 PREDICTED: RING-H2 finger protein ATL20 [Vitis vinifera]
chr2	1471904	1472139	peak_1147	VIT_202s0025g01520:Promoter;VIT_202s0025g01530:Promoter	VIT_202s0025g01520:chr2:1463405-1471923:-:-98	VIT_202s0025g01520(VIT_202s0025g01520)	XP_002269028.1 PREDICTED: uncharacterized protein LOC100246151 isoform X1 [Vitis vinifera]
chr2	1527535	1527659	peak_1148	VIT_202s0025g01580:five_prime_UTR	VIT_202s0025g01580:chr2:1521756-1527717:-:120	VIT_202s0025g01580(VIT_202s0025g01580)	XP_010659344.1 PREDICTED: UDP-glucose 4-epimerase GEPI48 [Vitis vinifera]
chr2	1611108	1611188	peak_1149	VIT_202s0025g01680:five_prime_UTR	VIT_202s0025g01680:chr2:1611084-1615620:+:64	VIT_202s0025g01680(VIT_202s0025g01680)	XP_002265246.1 PREDICTED: F-box protein SKIP8 [Vitis vinifera]
chr2	1637264	1637498	peak_1150	intergenic	VIT_202s0025g01720:chr2:1637936-1640526:-:3145	VIT_202s0025g01720(VIT_202s0025g01720)	XP_002266388.1 PREDICTED: hybrid signal transduction histidine kinase A [Vitis vinifera]
chr2	1640429	1641016	peak_1151	VIT_202s0025g01720:Promoter	VIT_202s0025g01720:chr2:1637936-1640526:-:-196	VIT_202s0025g01720(VIT_202s0025g01720)	XP_002266388.1 PREDICTED: hybrid signal transduction histidine kinase A [Vitis vinifera]
chr2	1798339	1798569	peak_1152	VIT_202s0025g01950:CDS	VIT_202s0025g01950:chr2:1797973-1801592:+:481	VIT_202s0025g01950(VIT_202s0025g01950)	CBI34529.3 unnamed protein product, partial [Vitis vinifera]
chr2	1887506	1887879	peak_1153	VIT_202s0025g02120:intron	VIT_202s0025g02120:chr2:1885109-1889245:-:1552	VIT_202s0025g02120(VIT_202s0025g02120)	XP_010659745.1 PREDICTED: beta-amylase 1, chloroplastic [Vitis vinifera]
chr2	1900318	1900707	peak_1154	VIT_202s0025g02140:five_prime_UTR	VIT_202s0025g02140:chr2:1900453-1905020:+:59	VIT_202s0025g02140(VIT_202s0025g02140)	XP_002263323.1 PREDICTED: luminal-binding protein 5 [Vitis vinifera]
chr2	2057259	2057330	peak_1155	intergenic	VIT_202s0025g02310:chr2:2063981-2070408:+:-6686	VIT_202s0025g02310(VIT_202s0025g02310)	XP_010659858.1 PREDICTED: transcription factor LHW [Vitis vinifera]
chr2	2075663	2076020	peak_1156	VIT_202s0025g02330:five_prime_UTR	VIT_202s0025g02330:chr2:2075830-2078891:+:11	VIT_202s0025g02330(VIT_202s0025g02330)	XP_002273095.1 PREDICTED: zinc finger HIT domain-containing protein 2 isoform X1 [Vitis vinifera]
chr2	2166268	2166424	peak_1157	VIT_202s0025g02490:Promoter	VIT_202s0025g02490:chr2:2165119-2166005:-:-341	VIT_202s0025g02490(VIT_202s0025g02490)	NA
chr2	2397985	2398079	peak_1158	VIT_202s0025g02750:three_prime_UTR;VIT_202s0025g02760:Promoter	VIT_202s0025g02760:chr2:2398925-2410344:+:-893	VIT_202s0025g02760(VIT_202s0025g02760)	CBI34605.3 unnamed protein product, partial [Vitis vinifera]; XP_010660239.1 PREDICTED: ubiquitin carboxyl-terminal hydrolase 9 [Vitis vinifera]
chr2	2562673	2562972	peak_1159	VIT_202s0025g03010:Promoter	VIT_202s0025g03010:chr2:2559373-2561735:-:-1087	VIT_202s0025g03010(VIT_202s0025g03010)	XP_002277877.2 PREDICTED: heavy metal-associated isoprenylated plant protein 30 [Vitis vinifera]
chr2	2570322	2570506	peak_1160	intergenic	VIT_202s0025g03020:chr2:2570871-2576203:-:5789	VIT_202s0025g03020(VIT_202s0025g03020)	NA
chr2	2753724	2754108	peak_1161	intergenic	VIT_202s0025g03220:chr2:2746134-2751802:-:-2114	VIT_202s0025g03220(VIT_202s0025g03220)	XP_010660501.1 PREDICTED: trihelix transcription factor GTL1 isoform X1 [Vitis vinifera]; XP_010660510.1 PREDICTED: trihelix transcription factor GTL1 isoform X3 [Vitis vinifera]; XP_019072423.1 PREDICTED: trihelix transcription factor GTL1 isoform X4 [Vitis vinifera]
chr2	2830137	2830153	peak_1162	VIT_202s0025g03320:CDS	VIT_202s0025g03320:chr2:2829142-2833459:+:1003	VIT_202s0025g03320(VIT_202s0025g03320)	XP_002275806.1 PREDICTED: cytochrome P450 86A22 [Vitis vinifera]
chr2	2896932	2897275	peak_1163	intergenic	VIT_202s0025g03390:chr2:2890401-2894031:-:-3072	VIT_202s0025g03390(VIT_202s0025g03390)	ABH09324.1 putative aquaporin [Vitis vinifera]; GAY39127.1 hypothetical protein CUMW_042000 [Citrus unshiu]
chr2	2908191	2908360	peak_1164	VIT_202s0025g03400:five_prime_UTR	VIT_202s0025g03400:chr2:2897844-2908315:-:39	VIT_202s0025g03400(VIT_202s0025g03400)	XP_002274996.2 PREDICTED: signal peptide peptidase-like 2 isoform X2 [Vitis vinifera]
chr2	3019557	3019731	peak_1165	VIT_202s0025g03520:five_prime_UTR	VIT_202s0025g03520:chr2:3019558-3022274:+:86	VIT_202s0025g03520(VIT_202s0025g03520)	XP_002273883.1 PREDICTED: uncharacterized protein LOC100261521 [Vitis vinifera]
chr2	3073992	3074287	peak_1166	VIT_202s0025g03560:Promoter	VIT_202s0025g03560:chr2:3074288-3119467:+:-148	VIT_202s0025g03560(VIT_202s0025g03560)	XP_010660757.1 PREDICTED: lysine-specific demethylase 5B isoform X1 [Vitis vinifera]; XP_010660768.1 PREDICTED: lysine-specific demethylase 5B isoform X4 [Vitis vinifera]
chr2	3154568	3154974	peak_1167	VIT_202s0025g03620:Promoter	VIT_202s0025g03620:chr2:3156558-3163253:+:-1787	VIT_202s0025g03620(VIT_202s0025g03620)	XP_019072580.1 PREDICTED: glutathione S-transferase T1 [Vitis vinifera]
chr2	3194676	3194951	peak_1168	VIT_202s0025g03660:CDS	VIT_202s0025g03660:chr2:3193998-3197059:+:815	VIT_202s0025g03660(VIT_202s0025g03660)	XP_002272145.1 PREDICTED: oxalate--CoA ligase [Vitis vinifera]
chr2	3475291	3475523	peak_1169	VIT_202s0025g03950:CDS	VIT_202s0025g03950:chr2:3470152-3475639:-:232	VIT_202s0025g03950(VIT_202s0025g03950)	XP_002276972.2 PREDICTED: probable DEAD-box ATP-dependent RNA helicase 48 [Vitis vinifera]
chr2	3564792	3565029	peak_1170	VIT_202s0025g04050:CDS	VIT_202s0025g04050:chr2:3557917-3565041:-:130	VIT_202s0025g04050(VIT_202s0025g04050)	CBI34716.3 unnamed protein product, partial [Vitis vinifera]
chr2	3567984	3568360	peak_1171	VIT_202s0025g04060:five_prime_UTR;VIT_202s0025g04070:Promoter	VIT_202s0025g04060:chr2:3566531-3568266:-:94	VIT_202s0025g04060(VIT_202s0025g04060)	XP_002283375.1 PREDICTED: plant UBX domain-containing protein 8 [Vitis vinifera]
chr2	3629789	3630165	peak_1172	VIT_202s0025g04100:five_prime_UTR;VIT_202s0025g04110:Promoter	VIT_202s0025g04100:chr2:3615010-3630130:-:153	VIT_202s0025g04100(VIT_202s0025g04100)	XP_010661082.1 PREDICTED: probable NOT transcription complex subunit VIP2 isoform X1 [Vitis vinifera]; XP_010661086.1 PREDICTED: probable NOT transcription complex subunit VIP2 isoform X2 [Vitis vinifera]; XP_010661088.1 PREDICTED: probable NOT transcription complex subunit VIP2 isoform X3 [Vitis vinifera]; XP_010661101.1 PREDICTED: probable NOT transcription complex subunit VIP2 isoform X4 [Viti…
chr2	3718769	3719280	peak_1173	VIT_202s0025g04170:three_prime_UTR	VIT_202s0025g04170:chr2:3718401-3721374:-:2349	VIT_202s0025g04170(VIT_202s0025g04170)	XP_002283139.1 PREDICTED: heat stress transcription factor B-2b [Vitis vinifera]
chr2	3720706	3721333	peak_1174	VIT_202s0025g04170:five_prime_UTR	VIT_202s0025g04170:chr2:3718401-3721374:-:354	VIT_202s0025g04170(VIT_202s0025g04170)	XP_002283139.1 PREDICTED: heat stress transcription factor B-2b [Vitis vinifera]
chr2	3824696	3824977	peak_1175	VIT_202s0025g04340:Promoter	VIT_202s0025g04340:chr2:3824930-3825899:+:-93	VIT_202s0025g04340(VIT_202s0025g04340)	XP_002282917.2 PREDICTED: protein P21 [Vitis vinifera]
chr2	3947600	3947837	peak_1176	VIT_202s0025g04480:intron	VIT_202s0025g04480:chr2:3946235-3950095:+:1483	VIT_202s0025g04480(VIT_202s0025g04480)	XP_019081294.1 PREDICTED: uncharacterized protein LOC104881794 isoform X2 [Vitis vinifera]
chr2	4119512	4119665	peak_1177	VIT_202s0025g04570:Promoter	VIT_202s0025g04570:chr2:4120626-4122703:+:-1037	VIT_202s0025g04570(VIT_202s0025g04570)	XP_002275855.1 PREDICTED: uncharacterized protein LOC100265017 [Vitis vinifera]
chr2	4122271	4122441	peak_1178	VIT_202s0025g04570:CDS	VIT_202s0025g04570:chr2:4120626-4122703:+:1730	VIT_202s0025g04570(VIT_202s0025g04570)	XP_002275855.1 PREDICTED: uncharacterized protein LOC100265017 [Vitis vinifera]
chr2	4478089	4478434	peak_1179	VIT_202s0025g04990:five_prime_UTR	VIT_202s0025g04990:chr2:4469660-4478494:-:232	VIT_202s0025g04990(VIT_202s0025g04990)	XP_002274997.2 PREDICTED: uncharacterized protein LOC100258130 [Vitis vinifera]
chr2	4509759	4510275	peak_1180	VIT_202s0025g05060:Promoter	VIT_202s0025g05050:chr2:4509237-4511267:+:780	VIT_202s0025g05050(VIT_202s0025g05050)	XP_010661702.1 PREDICTED: zinc finger A20 and AN1 domain-containing stress-associated protein 1 [Vitis vinifera]
chr2	4566094	4566570	peak_1181	VIT_202s0025g05100:Promoter	VIT_202s0025g05100:chr2:4563839-4565394:-:-938	VIT_202s0025g05100(VIT_202s0025g05100)	XP_002281296.1 PREDICTED: AT-hook motif nuclear-localized protein 26 [Vitis vinifera]
chr2	4596190	4596387	peak_1182	VIT_202s0025g05120:Promoter	VIT_202s0025g05120:chr2:4597596-4601191:+:-1307	VIT_202s0025g05120(VIT_202s0025g05120)	CBI34815.3 unnamed protein product, partial [Vitis vinifera]; XP_002281251.1 PREDICTED: ACT domain-containing protein ACR8 [Vitis vinifera]
chr2	4732308	4732722	peak_1183	VIT_202s0241g00080:five_prime_UTR	VIT_202s0241g00080:chr2:4732278-4736830:+:237	VIT_202s0241g00080(VIT_202s0241g00080)	CBI22146.3 unnamed protein product, partial [Vitis vinifera]
chr2	4746379	4746658	peak_1184	VIT_202s0241g00110:Promoter;VIT_202s0241g00100:five_prime_UTR	VIT_202s0241g00100:chr2:4745351-4746695:-:176	VIT_202s0241g00100(VIT_202s0241g00100)	XP_002266637.2 PREDICTED: uncharacterized protein LOC100249883 [Vitis vinifera]
chr2	4747286	4747651	peak_1185	VIT_202s0241g00110:Promoter;VIT_202s0241g00100:Promoter	VIT_202s0241g00100:chr2:4745351-4746695:-:-773	VIT_202s0241g00100(VIT_202s0241g00100)	XP_002266637.2 PREDICTED: uncharacterized protein LOC100249883 [Vitis vinifera]
chr2	4826035	4826417	peak_1186	intergenic	VIT_202s0154g00010:chr2:4822436-4823283:-:-2943	VIT_202s0154g00010(VIT_202s0154g00010)	XP_002265485.1 PREDICTED: auxin-responsive protein SAUR36 [Vitis vinifera]
chr2	4947015	4947220	peak_1187	intergenic	VIT_202s0154g00150:chr2:4949209-4950534:+:-2091	VIT_202s0154g00150(VIT_202s0154g00150)	CBI31891.3 unnamed protein product, partial [Vitis vinifera]
chr2	4955515	4956020	peak_1188	VIT_202s0154g00160:CDS	VIT_202s0154g00160:chr2:4951840-4956070:-:302	VIT_202s0154g00160(VIT_202s0154g00160)	CBI31892.3 unnamed protein product, partial [Vitis vinifera]
chr2	4960325	4960779	peak_1189	VIT_202s0154g00170:CDS	VIT_202s0154g00170:chr2:4957714-4960913:-:361	VIT_202s0154g00170(VIT_202s0154g00170)	XP_003631450.1 PREDICTED: flavin-containing monooxygenase FMO GS-OX-like 3 [Vitis vinifera]
chr2	5142072	5142499	peak_1190	VIT_202s0154g00320:five_prime_UTR	VIT_202s0154g00320:chr2:5141571-5142327:-:41	VIT_202s0154g00320(VIT_202s0154g00320)	XP_002271461.1 PREDICTED: 14 kDa proline-rich protein DC2.15 [Vitis vinifera]
chr2	5199663	5200130	peak_1191	VIT_202s0154g00400:Promoter	VIT_202s0154g00400:chr2:5201570-5204960:+:-1673	VIT_202s0154g00400(VIT_202s0154g00400)	XP_010662426.1 PREDICTED: scarecrow-like protein 22 isoform X2 [Vitis vinifera]
chr2	5249914	5250218	peak_1192	VIT_202s0154g00480:five_prime_UTR	VIT_202s0154g00480:chr2:5248430-5250201:-:135	VIT_202s0154g00480(VIT_202s0154g00480)	XP_002270632.1 PREDICTED: 23.6 kDa heat shock protein, mitochondrial [Vitis vinifera]
chr2	5256016	5256343	peak_1193	VIT_202s0154g00490:five_prime_UTR	VIT_202s0154g00490:chr2:5255099-5256221:-:41	VIT_202s0154g00490(VIT_202s0154g00490)	XP_002270596.1 PREDICTED: small heat shock protein, chloroplastic [Vitis vinifera]
chr2	5999218	5999474	peak_1194	VIT_202s0012g00280:three_prime_UTR	VIT_202s0012g00280:chr2:5998786-6001064:-:1718	VIT_202s0012g00280(VIT_202s0012g00280)	XP_002282724.1 PREDICTED: uncharacterized protein LOC100257499 [Vitis vinifera]
chr2	6001416	6001761	peak_1195	VIT_202s0012g00280:Promoter	VIT_202s0012g00280:chr2:5998786-6001064:-:-524	VIT_202s0012g00280(VIT_202s0012g00280)	XP_002282724.1 PREDICTED: uncharacterized protein LOC100257499 [Vitis vinifera]
chr2	6002226	6002783	peak_1196	VIT_202s0012g00280:Promoter	VIT_202s0012g00280:chr2:5998786-6001064:-:-1440	VIT_202s0012g00280(VIT_202s0012g00280)	XP_002282724.1 PREDICTED: uncharacterized protein LOC100257499 [Vitis vinifera]
chr2	6003746	6003955	peak_1197	intergenic	VIT_202s0012g00280:chr2:5998786-6001064:-:-2786	VIT_202s0012g00280(VIT_202s0012g00280)	XP_002282724.1 PREDICTED: uncharacterized protein LOC100257499 [Vitis vinifera]
chr2	6032756	6032963	peak_1198	intergenic	VIT_202s0012g00290:chr2:6020942-6024010:-:-8849	VIT_202s0012g00290(VIT_202s0012g00290)	XP_002279666.1 PREDICTED: probable BOI-related E3 ubiquitin-protein ligase 2 [Vitis vinifera]
chr2	6197456	6197575	peak_1199	VIT_202s0012g00410:intron	VIT_202s0012g00420:chr2:6199954-6203949:+:-2438	VIT_202s0012g00420(VIT_202s0012g00420)	NA
chr2	6415657	6415925	peak_1200	VIT_202s0012g00550:Promoter	VIT_202s0012g00550:chr2:6406506-6415005:-:-786	VIT_202s0012g00550(VIT_202s0012g00550)	XP_002279188.2 PREDICTED: type I inositol polyphosphate 5-phosphatase 2 [Vitis vinifera]
chr2	6536803	6537013	peak_1201	intergenic	VIT_202s0012g00640:chr2:6533562-6534000:-:-2908	VIT_202s0012g00640(VIT_202s0012g00640)	XP_002279107.2 PREDICTED: calcium-binding protein PBP1-like [Vitis vinifera]
chr2	7130372	7130652	peak_1202	VIT_202s0012g01130:Promoter	VIT_202s0012g01130:chr2:7122551-7130395:-:-117	VIT_202s0012g01130(VIT_202s0012g01130)	NA
chr2	7216922	7217236	peak_1203	VIT_202s0012g01170:five_prime_UTR	VIT_202s0012g01170:chr2:7190555-7217244:-:165	VIT_202s0012g01170(VIT_202s0012g01170)	XP_002278359.2 PREDICTED: pyruvate kinase isozyme G, chloroplastic isoform X1 [Vitis vinifera]
chr2	7322643	7323229	peak_1204	VIT_202s0012g01235:five_prime_UTR	VIT_202s0012g01235:chr2:7322830-7332636:+:106	VIT_202s0012g01235(VIT_202s0012g01235)	CBI33889.3 unnamed protein product, partial [Vitis vinifera]
chr2	7429054	7429271	peak_1205	VIT_202s0012g01320:Promoter	VIT_202s0012g01320:chr2:7426523-7429017:-:-145	VIT_202s0012g01320(VIT_202s0012g01320)	XP_002280253.2 PREDICTED: transcription factor MYC2 [Vitis vinifera]
chr2	7537639	7537807	peak_1206	intergenic	VIT_202s0012g01380:chr2:7535565-7537650:+:2158	VIT_202s0012g01380(VIT_202s0012g01380)	XP_002279643.1 PREDICTED: uncharacterized protein LOC100255790 [Vitis vinifera]
chr2	7561637	7561818	peak_1207	VIT_202s0012g01400:three_prime_UTR	VIT_202s0012g01400:chr2:7559031-7562269:+:2696	VIT_202s0012g01400(VIT_202s0012g01400)	XP_010663463.1 PREDICTED: uncharacterized protein LOC100250554 [Vitis vinifera]
chr2	7562597	7562902	peak_1208	intergenic	VIT_202s0012g01400:chr2:7559031-7562269:+:3718	VIT_202s0012g01400(VIT_202s0012g01400)	XP_010663463.1 PREDICTED: uncharacterized protein LOC100250554 [Vitis vinifera]
chr2	7567486	7567553	peak_1209	intergenic	VIT_202s0012g01410:chr2:7572292-7574576:-:7056	VIT_202s0012g01410(VIT_202s0012g01410)	XP_002278741.1 PREDICTED: protein TORNADO 2 [Vitis vinifera]
chr2	7917478	7917674	peak_1210	VIT_202s0012g01640:Promoter	VIT_202s0012g01640:chr2:7917859-7919406:+:-283	VIT_202s0012g01640(VIT_202s0012g01640)	XP_019080169.1 PREDICTED: inositol-tetrakisphosphate 1-kinase 1 [Vitis vinifera]
chr2	8335930	8336263	peak_1211	intergenic	VIT_202s0012g01870:chr2:8336150-8337069:-:972	VIT_202s0012g01870(VIT_202s0012g01870)	XP_002278506.1 PREDICTED: uncharacterized protein LOC100267682 [Vitis vinifera]
chr2	8585271	8585477	peak_1212	VIT_202s0012g01960:Promoter	VIT_202s0012g01960:chr2:8573608-8585149:-:-225	VIT_202s0012g01960(VIT_202s0012g01960)	XP_010663114.1 PREDICTED: lysine-specific demethylase JMJ706 isoform X1 [Vitis vinifera]
chr2	8586248	8586588	peak_1213	VIT_202s0012g01960:Promoter	VIT_202s0012g01960:chr2:8573608-8585149:-:-1269	VIT_202s0012g01960(VIT_202s0012g01960)	XP_010663114.1 PREDICTED: lysine-specific demethylase JMJ706 isoform X1 [Vitis vinifera]
chr2	8738480	8738893	peak_1214	VIT_202s0012g02030:Promoter	VIT_202s0012g02030:chr2:8739162-8746226:+:-475	VIT_202s0012g02030(VIT_202s0012g02030)	XP_002277673.1 PREDICTED: homeobox-leucine zipper protein ROC3 [Vitis vinifera]
chr2	9010283	9010516	peak_1215	VIT_202s0012g02190:Promoter	VIT_202s0012g02190:chr2:9011770-9017582:+:-1370	VIT_202s0012g02190(VIT_202s0012g02190)	XP_010663029.2 PREDICTED: LOW QUALITY PROTEIN: cellulose synthase-like protein D2 [Vitis vinifera]
chr2	16499214	16499574	peak_1216	VIT_202s0033g01150:five_prime_UTR	VIT_202s0033g01150:chr2:16490111-16499550:-:156	VIT_202s0033g01150(VIT_202s0033g01150)	XP_002264767.1 PREDICTED: uncharacterized protein At2g24330 [Vitis vinifera]
chr2	17199962	17200063	peak_1217	VIT_202s0087g00080:Promoter	VIT_202s0087g00080:chr2:17193804-17198316:-:-1696	VIT_202s0087g00080(VIT_202s0087g00080)	XP_002268530.1 PREDICTED: pentatricopeptide repeat-containing protein At5g48910 isoform X1 [Vitis vinifera]
chr2	17407053	17407360	peak_1218	VIT_202s0087g00190:five_prime_UTR	VIT_202s0087g00190:chr2:17393472-17407315:-:108	VIT_202s0087g00190(VIT_202s0087g00190)	XP_002267588.1 PREDICTED: SH3 domain-containing protein 2 isoform X1 [Vitis vinifera]
chr2	17675178	17675491	peak_1219	intergenic	VIT_202s0087g00380:chr2:17673208-17673592:+:2126	VIT_202s0087g00380(VIT_202s0087g00380)	CAN76940.1 hypothetical protein VITISV_042904 [Vitis vinifera]
chr2	18337221	18337457	peak_1220	VIT_202s0087g00750:Promoter	VIT_202s0087g00750:chr2:18335929-18337158:-:-181	VIT_202s0087g00750(VIT_202s0087g00750)	XP_002271561.1 PREDICTED: transmembrane protein 45B [Vitis vinifera]
chr2	18448885	18449221	peak_1221	VIT_202s0087g00850:intron	VIT_202s0087g00850:chr2:18437674-18461078:-:12025	VIT_202s0087g00850(VIT_202s0087g00850)	NA
chr2	18715185	18715375	peak_1222	intergenic	VIT_202s0087g00990:chr2:18719864-18720340:+:-4584	VIT_202s0087g00990(VIT_202s0087g00990)	CAN61117.1 hypothetical protein VITISV_022568 [Vitis vinifera]
chr3	119773	120083	peak_1223	VIT_203s0038g00160:Promoter	VIT_203s0038g00160:chr3:119954-125526:+:-26	VIT_203s0038g00160(VIT_203s0038g00160)	CBI38025.3 unnamed protein product, partial [Vitis vinifera]; XP_002263493.1 PREDICTED: chromatin remodeling protein EBS isoform X1 [Vitis vinifera]; XP_010647687.1 PREDICTED: chromatin remodeling protein EBS isoform X2 [Vitis vinifera]
chr3	654574	654827	peak_1224	intergenic	VIT_203s0038g00760:chr3:644490-647420:-:-7280	VIT_203s0038g00760(VIT_203s0038g00760)	XP_002269030.1 PREDICTED: arginine decarboxylase [Vitis vinifera]
chr3	876905	877718	peak_1225	VIT_203s0038g01140:CDS	VIT_203s0038g01140:chr3:876347-878337:+:964	VIT_203s0038g01140(VIT_203s0038g01140)	XP_010647716.1 PREDICTED: metalloendoproteinase 1-like [Vitis vinifera]
chr3	1347760	1348023	peak_1226	VIT_203s0038g01930:Promoter;VIT_203s0038g01940:Promoter	VIT_203s0038g01930:chr3:1347904-1348611:+:-12	VIT_203s0038g01930(VIT_203s0038g01930)	XP_003631573.1 PREDICTED: peptidyl-prolyl cis-trans isomerase [Vitis vinifera]
chr3	1349805	1350126	peak_1227	VIT_203s0038g01940:five_prime_UTR	VIT_203s0038g01940:chr3:1349595-1356759:+:370	VIT_203s0038g01940(VIT_203s0038g01940)	XP_002277315.1 PREDICTED: probable magnesium transporter NIPA6 [Vitis vinifera]
chr3	1735784	1736215	peak_1228	intergenic	VIT_203s0038g02480:chr3:1726879-1733084:-:-2915	VIT_203s0038g02480(VIT_203s0038g02480)	XP_002277864.1 PREDICTED: uncharacterized protein LOC100257179 isoform X1 [Vitis vinifera]
chr3	1757892	1758258	peak_1229	intergenic	VIT_203s0038g02520:chr3:1760701-1762865:+:-2626	VIT_203s0038g02520(VIT_203s0038g02520)	NP_001267957.1 aquaporin PIP2-2 [Vitis vinifera]
chr3	1862483	1862506	peak_1230	intergenic	VIT_203s0038g02640:chr3:1845380-1854849:-:-7645	VIT_203s0038g02640(VIT_203s0038g02640)	XP_010646714.1 PREDICTED: uncharacterized protein LOC100248653 [Vitis vinifera]
chr3	1880339	1880568	peak_1231	intergenic	VIT_203s0038g02660:chr3:1886319-1890421:+:-5865	VIT_203s0038g02660(VIT_203s0038g02660)	CBI37845.3 unnamed protein product, partial [Vitis vinifera]
chr3	2081100	2081307	peak_1232	VIT_203s0038g02940:CDS	VIT_203s0038g02940:chr3:2065535-2081632:-:428	VIT_203s0038g02940(VIT_203s0038g02940)	XP_010646516.1 PREDICTED: DDB1- and CUL4-associated factor 8 isoform X1 [Vitis vinifera]; XP_010646524.1 PREDICTED: DDB1- and CUL4-associated factor 8 isoform X2 [Vitis vinifera]
chr3	2116681	2116938	peak_1233	VIT_203s0038g02980:five_prime_UTR	VIT_203s0038g02980:chr3:2109652-2117014:-:204	VIT_203s0038g02980(VIT_203s0038g02980)	XP_010646450.1 PREDICTED: mechanosensitive ion channel protein 6 [Vitis vinifera]
chr3	2136207	2136398	peak_1234	VIT_203s0038g03030:intron	VIT_203s0038g03030:chr3:2128405-2140641:-:4338	VIT_203s0038g03030(VIT_203s0038g03030)	XP_010646457.1 PREDICTED: mechanosensitive ion channel protein 6 [Vitis vinifera]
chr3	2139918	2140130	peak_1235	VIT_203s0038g03030:intron	VIT_203s0038g03030:chr3:2128405-2140641:-:617	VIT_203s0038g03030(VIT_203s0038g03030)	XP_010646457.1 PREDICTED: mechanosensitive ion channel protein 6 [Vitis vinifera]
chr3	2168596	2168867	peak_1236	intergenic	VIT_203s0038g03040:chr3:2141253-2162029:-:-6702	VIT_203s0038g03040(VIT_203s0038g03040)	XP_010646465.1 PREDICTED: serine/threonine-protein kinase STY46 isoform X1 [Vitis vinifera]
chr3	2310085	2310420	peak_1237	VIT_203s0038g03180:three_prime_UTR;VIT_203s0038g03190:Promoter	VIT_203s0038g03190:chr3:2311900-2312681:+:-1647	VIT_203s0038g03190(VIT_203s0038g03190)	XP_002278617.1 PREDICTED: probable flavin-containing monooxygenase 1 [Vitis vinifera]
chr3	2374412	2374773	peak_1238	VIT_203s0038g03240:five_prime_UTR	VIT_203s0038g03240:chr3:2374277-2380087:+:315	VIT_203s0038g03240(VIT_203s0038g03240)	CBI37793.3 unnamed protein product, partial [Vitis vinifera]; XP_019074695.1 PREDICTED: uncharacterized protein At1g04910 [Vitis vinifera]
chr3	2402835	2403016	peak_1239	VIT_203s0038g03260:Promoter	VIT_203s0038g03260:chr3:2403062-2410421:+:-136	VIT_203s0038g03260(VIT_203s0038g03260)	XP_002278825.1 PREDICTED: uncharacterized protein LOC100264167 [Vitis vinifera]
chr3	2462575	2462880	peak_1240	VIT_203s0038g03400:CDS	VIT_203s0038g03400:chr3:2462348-2464415:+:379	VIT_203s0038g03400(VIT_203s0038g03400)	P51613.1 RecName: Full=Basic endochitinase; Flags: Precursor
chr3	2480223	2480538	peak_1241	intergenic	VIT_203s0038g03420:chr3:2475712-2477455:-:-2925	VIT_203s0038g03420(VIT_203s0038g03420)	CAN79419.1 hypothetical protein VITISV_025067 [Vitis vinifera]; XP_010646149.1 PREDICTED: cytokinin riboside 5'-monophosphate phosphoribohydrolase LOG5 isoform X1 [Vitis vinifera]
chr3	2575055	2575498	peak_1242	VIT_203s0038g03560:CDS	VIT_203s0038g03560:chr3:2574665-2576021:-:744	VIT_203s0038g03560(VIT_203s0038g03560)	XP_002282206.1 PREDICTED: signal recognition particle 43 kDa protein, chloroplastic [Vitis vinifera]
chr3	2600818	2601076	peak_1243	VIT_203s0038g03610:Promoter	VIT_203s0038g03610:chr3:2594949-2600247:-:-700	VIT_203s0038g03610(VIT_203s0038g03610)	XP_002279494.2 PREDICTED: coiled-coil domain-containing protein 124 [Vitis vinifera]
chr3	2814902	2815115	peak_1244	VIT_203s0038g03850:CDS;VIT_203s0038g03840:three_prime_UTR	VIT_203s0038g03850:chr3:2813765-2815181:-:172	VIT_203s0038g03850(VIT_203s0038g03850)	CBI37737.3 unnamed protein product, partial [Vitis vinifera]
chr3	2930052	2930148	peak_1245	VIT_203s0038g04050:Promoter	VIT_203s0038g04050:chr3:2930137-2933426:+:-37	VIT_203s0038g04050(VIT_203s0038g04050)	XP_010645641.2 PREDICTED: uncharacterized protein LOC104877901 isoform X1 [Vitis vinifera]; XP_019074505.1 PREDICTED: uncharacterized protein LOC104877901 isoform X2 [Vitis vinifera]
chr3	3142831	3142883	peak_1246	VIT_203s0038g04320:five_prime_UTR	VIT_203s0038g04320:chr3:3142538-3152556:+:319	VIT_203s0038g04320(VIT_203s0038g04320)	XP_002283529.1 PREDICTED: SUMO-activating enzyme subunit 2 isoform X1 [Vitis vinifera]
chr3	3427894	3428079	peak_1247	intergenic	VIT_203s0038g04670:chr3:3421670-3425591:-:-2395	VIT_203s0038g04670(VIT_203s0038g04670)	XP_010645066.1 PREDICTED: uncharacterized protein LOC100260557 isoform X1 [Vitis vinifera]
chr3	3491844	3492155	peak_1248	VIT_203s0038g04760:Promoter	VIT_203s0038g04760:chr3:3487969-3491783:-:-216	VIT_203s0038g04760(VIT_203s0038g04760)	XP_002284113.1 PREDICTED: transcription factor bHLH63 [Vitis vinifera]
chr3	3494204	3494406	peak_1249	intergenic	VIT_203s0038g04760:chr3:3487969-3491783:-:-2522	VIT_203s0038g04760(VIT_203s0038g04760)	XP_002284113.1 PREDICTED: transcription factor bHLH63 [Vitis vinifera]
chr3	3603142	3603440	peak_1250	VIT_203s0063g00060:five_prime_UTR	VIT_203s0063g00060:chr3:3594122-3603359:-:68	VIT_203s0063g00060(VIT_203s0063g00060)	XP_002285148.1 PREDICTED: CBS domain-containing protein CBSX1, chloroplastic [Vitis vinifera]
chr3	3643382	3643607	peak_1251	VIT_203s0063g00080:Promoter	VIT_203s0063g00080:chr3:3628042-3643484:-:-10	VIT_203s0063g00080(VIT_203s0063g00080)	XP_010647727.1 PREDICTED: probable E3 ubiquitin ligase SUD1 isoform X1 [Vitis vinifera]; XP_010647728.1 PREDICTED: probable E3 ubiquitin ligase SUD1 isoform X2 [Vitis vinifera]
chr3	3799817	3800066	peak_1252	intergenic	VIT_203s0063g00180:chr3:3794346-3795836:-:-4105	VIT_203s0063g00180(VIT_203s0063g00180)	XP_002285110.1 PREDICTED: U-box domain-containing protein 26 [Vitis vinifera]
chr3	3891457	3891540	peak_1253	VIT_203s0063g00320:CDS;VIT_203s0063g00310:Promoter	VIT_203s0063g00320:chr3:3890514-3891598:-:99	VIT_203s0063g00320(VIT_203s0063g00320)	CBI32402.3 unnamed protein product, partial [Vitis vinifera]
chr3	3942742	3943115	peak_1254	VIT_203s0063g00380:Promoter	VIT_203s0063g00380:chr3:3944371-3947589:+:-1442	VIT_203s0063g00380(VIT_203s0063g00380)	CBI32407.3 unnamed protein product, partial [Vitis vinifera]; XP_002282233.1 PREDICTED: abscisic acid 8'-hydroxylase 4 [Vitis vinifera]
chr3	4467052	4467356	peak_1255	VIT_203s0063g01030:five_prime_UTR	VIT_203s0063g01030:chr3:4455295-4467280:-:76	VIT_203s0063g01030(VIT_203s0063g01030)	XP_002284980.1 PREDICTED: peptidyl-prolyl cis-trans isomerase CYP40 isoform X1 [Vitis vinifera]; XP_019074582.1 PREDICTED: peptidyl-prolyl cis-trans isomerase CYP40 isoform X2 [Vitis vinifera]
chr3	4518196	4518326	peak_1256	VIT_203s0063g01080:intron	VIT_203s0063g01080:chr3:4513906-4520830:+:4355	VIT_203s0063g01080(VIT_203s0063g01080)	XP_002284959.1 PREDICTED: serine/threonine-protein kinase SAPK10 isoform X1 [Vitis vinifera]; XP_003631616.1 PREDICTED: serine/threonine-protein kinase SAPK10 isoform X2 [Vitis vinifera]
chr3	4656572	4656788	peak_1257	intergenic	VIT_203s0063g01160:chr3:4651702-4652971:-:-3709	VIT_203s0063g01160(VIT_203s0063g01160)	CBI32474.3 unnamed protein product, partial [Vitis vinifera]
chr3	4695129	4695493	peak_1258	intergenic	VIT_203s0063g01210:chr3:4691618-4693163:-:-2148	VIT_203s0063g01210(VIT_203s0063g01210)	XP_002284940.1 PREDICTED: protein DOWNY MILDEW RESISTANCE 6 [Vitis vinifera]
chr3	5131573	5131759	peak_1259	intergenic	VIT_203s0063g01800:chr3:5135439-5144942:+:-3773	VIT_203s0063g01800(VIT_203s0063g01800)	XP_002284741.1 PREDICTED: proteasome assembly chaperone 2 [Vitis vinifera]
chr3	5217221	5217556	peak_1260	VIT_203s0063g01890:three_prime_UTR	VIT_203s0063g01890:chr3:5217039-5219107:-:1718	VIT_203s0063g01890(VIT_203s0063g01890)	XP_002281140.2 PREDICTED: RING-H2 finger protein ATL65 [Vitis vinifera]
chr3	5218585	5218869	peak_1261	VIT_203s0063g01890:five_prime_UTR;VIT_203s0063g01900:Promoter	VIT_203s0063g01890:chr3:5217039-5219107:-:380	VIT_203s0063g01890(VIT_203s0063g01890)	XP_002281140.2 PREDICTED: RING-H2 finger protein ATL65 [Vitis vinifera]
chr3	5260832	5261020	peak_1262	VIT_203s0063g01960:Promoter	VIT_203s0063g01960:chr3:5258931-5260806:-:-120	VIT_203s0063g01960(VIT_203s0063g01960)	CBI32537.3 unnamed protein product, partial [Vitis vinifera]
chr3	5662412	5662556	peak_1263	VIT_203s0063g02420:five_prime_UTR	VIT_203s0063g02420:chr3:5657132-5662604:-:120	VIT_203s0063g02420(VIT_203s0063g02420)	CBI32577.3 unnamed protein product, partial [Vitis vinifera]
chr3	5759808	5760309	peak_1264	VIT_203s0063g02520:five_prime_UTR	VIT_203s0063g02520:chr3:5759811-5767773:+:247	VIT_203s0063g02520(VIT_203s0063g02520)	XP_003631650.1 PREDICTED: BTB/POZ domain-containing protein At1g63850 [Vitis vinifera]
chr3	5832225	5832511	peak_1265	VIT_203s0063g02610:Promoter	VIT_203s0063g02610:chr3:5832736-5834411:+:-368	VIT_203s0063g02610(VIT_203s0063g02610)	XP_003631658.1 PREDICTED: glycine-rich RNA-binding protein GRP2A [Vitis vinifera]
chr3	5902465	5902794	peak_1266	VIT_203s0063g02670:intron	VIT_203s0063g02670:chr3:5902141-5903950:-:1320	VIT_203s0063g02670(VIT_203s0063g02670)	XP_003631666.1 PREDICTED: protein RADIALIS-like 3 isoform X1 [Vitis vinifera]
chr3	6148404	6148793	peak_1267	VIT_203s0180g00210:three_prime_UTR	VIT_203s0180g00210:chr3:6147351-6148726:+:1247	VIT_203s0180g00210(VIT_203s0180g00210)	XP_002285389.1 PREDICTED: transcription factor MYB44 [Vitis vinifera]
chr3	6234155	6234468	peak_1268	intergenic	VIT_203s0180g00270:chr3:6216428-6226926:-:-7385	VIT_203s0180g00270(VIT_203s0180g00270)	XP_002282614.1 PREDICTED: RNA pseudouridine synthase 4, mitochondrial isoform X1 [Vitis vinifera]
chr3	6510251	6510425	peak_1269	VIT_203s0091g00210:Promoter	VIT_203s0091g00210:chr3:6506768-6509263:-:-1075	VIT_203s0091g00210(VIT_203s0091g00210)	XP_002269988.1 PREDICTED: transcription factor bHLH113 isoform X3 [Vitis vinifera]
chr3	6642103	6642377	peak_1270	VIT_203s0091g00320:three_prime_UTR	VIT_203s0091g00310:chr3:6633348-6636203:+:8892	VIT_203s0091g00310(VIT_203s0091g00310)	XP_002271252.1 PREDICTED: probable indole-3-acetic acid-amido synthetase GH3.1 [Vitis vinifera]
chr3	6771618	6771825	peak_1271	VIT_203s0091g00410:Promoter	VIT_203s0091g00410:chr3:6773070-6776477:+:-1348	VIT_203s0091g00410(VIT_203s0091g00410)	XP_002271922.1 PREDICTED: uncharacterized protein LOC100257657 [Vitis vinifera]
chr3	7065206	7065632	peak_1272	VIT_203s0091g00630:CDS	VIT_203s0091g00630:chr3:7065043-7065631:-:212	VIT_203s0091g00630(VIT_203s0091g00630)	XP_002263900.1 PREDICTED: ylmG homolog protein 1-2, chloroplastic [Vitis vinifera]
chr3	7123542	7123716	peak_1273	intergenic	VIT_203s0091g00690:chr3:7125370-7126295:-:2666	VIT_203s0091g00690(VIT_203s0091g00690)	CAN61204.1 hypothetical protein VITISV_013668 [Vitis vinifera]
chr3	7127948	7128179	peak_1274	VIT_203s0091g00690:Promoter	VIT_203s0091g00690:chr3:7125370-7126295:-:-1768	VIT_203s0091g00690(VIT_203s0091g00690)	CAN61204.1 hypothetical protein VITISV_013668 [Vitis vinifera]
chr3	7675789	7675984	peak_1275	VIT_203s0091g01060:three_prime_UTR	VIT_203s0091g01060:chr3:7673782-7676121:+:2104	VIT_203s0091g01060(VIT_203s0091g01060)	XP_002267356.1 PREDICTED: cyclin-D2-1 [Vitis vinifera]
chr3	7703194	7703443	peak_1276	VIT_203s0091g01090:Promoter	VIT_203s0091g01090:chr3:7704312-7706014:+:-993	VIT_203s0091g01090(VIT_203s0091g01090)	CAN66218.1 hypothetical protein VITISV_024777 [Vitis vinifera]; XP_002267686.1 PREDICTED: uncharacterized protein LOC100241214 [Vitis vinifera]
chr3	7711714	7711895	peak_1277	VIT_203s0091g01100:five_prime_UTR	VIT_203s0091g01100:chr3:7710255-7711889:-:84	VIT_203s0091g01100(VIT_203s0091g01100)	XP_002267727.1 PREDICTED: uncharacterized protein LOC100247999 [Vitis vinifera]
chr3	8305149	8305368	peak_1278	intergenic	VIT_203s0088g00280:chr3:8281267-8302843:-:-2415	VIT_203s0088g00280(VIT_203s0088g00280)	CBI25132.3 unnamed protein product, partial [Vitis vinifera]
chr3	8317538	8317735	peak_1279	VIT_203s0088g00290:Promoter	VIT_203s0088g00290:chr3:8315002-8316267:-:-1369	VIT_203s0088g00290(VIT_203s0088g00290)	XP_002276272.1 PREDICTED: phytosulfokines [Vitis vinifera]
chr3	8825016	8825490	peak_1280	VIT_203s0088g00620:Promoter	VIT_203s0088g00620:chr3:8825276-8827314:+:-23	VIT_203s0088g00620(VIT_203s0088g00620)	XP_002274843.1 PREDICTED: uncharacterized protein LOC100254836 [Vitis vinifera]
chr3	9215762	9215925	peak_1281	VIT_203s0088g00990:Promoter	VIT_203s0088g00990:chr3:9215873-9223881:+:-29	VIT_203s0088g00990(VIT_203s0088g00990)	CBI25086.3 unnamed protein product, partial [Vitis vinifera]; XP_002272975.2 PREDICTED: DUF21 domain-containing protein At2g14520 [Vitis vinifera]
chr3	10044900	10045364	peak_1282	intergenic	VIT_203s0097g00192:chr3:10030089-10030719:+:15043	VIT_203s0097g00192(VIT_203s0097g00192)	XP_010648036.2 PREDICTED: MADS-box transcription factor 23 isoform X1 [Vitis vinifera]
chr3	10836320	10836514	peak_1283	intergenic	VIT_203s0097g00510:chr3:10825083-10834356:-:-2061	VIT_203s0097g00510(VIT_203s0097g00510)	XP_002263530.1 PREDICTED: oligopeptide transporter 4 [Vitis vinifera]
chr3	10899554	10899959	peak_1284	VIT_203s0097g00530:five_prime_UTR	VIT_203s0097g00530:chr3:10899574-10905037:+:182	VIT_203s0097g00530(VIT_203s0097g00530)	XP_002263457.1 PREDICTED: heat shock 70 kDa protein, mitochondrial isoform X1 [Vitis vinifera]; XP_019074610.1 PREDICTED: heat shock 70 kDa protein, mitochondrial isoform X2 [Vitis vinifera]
chr3	10963896	10964127	peak_1285	VIT_203s0097g00570:Promoter	VIT_203s0097g00570:chr3:10961495-10963639:-:-372	VIT_203s0097g00570(VIT_203s0097g00570)	XP_010648048.1 PREDICTED: transcription factor GTE7 [Vitis vinifera]
chr3	15049202	15049410	peak_1286	VIT_203s0017g00490:Promoter	VIT_203s0017g00490:chr3:15021585-15047380:-:-1926	VIT_203s0017g00490(VIT_203s0017g00490)	XP_002268877.1 PREDICTED: guanosine nucleotide diphosphate dissociation inhibitor At5g09550 [Vitis vinifera]
chr3	15216429	15216770	peak_1287	intergenic	VIT_203s0017g00560:chr3:15200148-15202458:+:16451	VIT_203s0017g00560(VIT_203s0017g00560)	CBI34021.3 unnamed protein product, partial [Vitis vinifera]
chr3	16955652	16955953	peak_1288	VIT_203s0017g01210:Promoter	VIT_203s0017g01210:chr3:16956463-16957919:+:-660	VIT_203s0017g01210(VIT_203s0017g01210)	XP_002273316.1 PREDICTED: protein EXORDIUM-like 2 [Vitis vinifera]
chr3	18402195	18402466	peak_1289	VIT_203s0017g01940:Promoter	VIT_203s0017g01940:chr3:18402377-18404023:+:-46	VIT_203s0017g01940(VIT_203s0017g01940)	XP_002266806.1 PREDICTED: VQ motif-containing protein 22 [Vitis vinifera]
chr3	18580104	18580280	peak_1290	VIT_203s0017g02040:three_prime_UTR	VIT_203s0017g02040:chr3:18574617-18584369:+:5575	VIT_203s0017g02040(VIT_203s0017g02040)	CBI34126.3 unnamed protein product, partial [Vitis vinifera]
chr4	11691	12016	peak_1291	VIT_204s0008g00030:CDS	VIT_204s0008g00030:chr4:11642-12348:-:494	VIT_204s0008g00030(VIT_204s0008g00030)	XP_002272536.1 PREDICTED: lachrymatory-factor synthase [Vitis vinifera]
chr4	68995	69534	peak_1292	VIT_204s0008g00160:five_prime_UTR	VIT_204s0008g00160:chr4:69120-81239:+:144	VIT_204s0008g00160(VIT_204s0008g00160)	XP_002272679.2 PREDICTED: casein kinase 1-like protein HD16 [Vitis vinifera]
chr4	105265	105653	peak_1293	VIT_204s0008g00180:five_prime_UTR	VIT_204s0008g00180:chr4:105311-112040:+:148	VIT_204s0008g00180(VIT_204s0008g00180)	XP_003631773.1 PREDICTED: NADP-dependent malic enzyme isoform X2 [Vitis vinifera]; XP_010648278.1 PREDICTED: NADP-dependent malic enzyme isoform X1 [Vitis vinifera]
chr4	556304	556551	peak_1294	VIT_204s0008g00630:three_prime_UTR	VIT_204s0008g00620:chr4:550772-552692:+:5655	VIT_204s0008g00620(VIT_204s0008g00620)	XP_002278546.1 PREDICTED: transcription factor RAX1 [Vitis vinifera]
chr4	629039	629351	peak_1295	VIT_204s0008g00700:Promoter	VIT_204s0008g00700:chr4:630030-630585:+:-835	VIT_204s0008g00700(VIT_204s0008g00700)	CAN70605.1 hypothetical protein VITISV_040195 [Vitis vinifera]
chr4	638276	638538	peak_1296	VIT_204s0008g00710:Promoter	VIT_204s0008g00710:chr4:632576-638401:-:-6	VIT_204s0008g00710(VIT_204s0008g00710)	XP_010648318.1 PREDICTED: putative uncharacterized protein DDB_G0285119 isoform X3 [Vitis vinifera]; XP_019074936.1 PREDICTED: putative uncharacterized protein DDB_G0285119 isoform X1 [Vitis vinifera]
chr4	646685	646892	peak_1297	VIT_204s0008g00720:CDS	VIT_204s0008g00720:chr4:641097-647089:-:300	VIT_204s0008g00720(VIT_204s0008g00720)	CBI20614.3 unnamed protein product, partial [Vitis vinifera]
chr4	690470	690788	peak_1298	VIT_204s0008g00800:five_prime_UTR	VIT_204s0008g00800:chr4:690249-695033:+:380	VIT_204s0008g00800(VIT_204s0008g00800)	XP_002277290.1 PREDICTED: ferrochelatase-2, chloroplastic [Vitis vinifera]
chr4	923769	924076	peak_1299	VIT_204s0008g01110:five_prime_UTR	VIT_204s0008g01110:chr4:921541-923980:-:57	VIT_204s0008g01110(VIT_204s0008g01110)	NP_001290015.1 heat shock factor protein HSF30 [Vitis vinifera]; XP_002278709.1 PREDICTED: heat shock factor protein HSF30 isoform X2 [Vitis vinifera]; XP_010648342.1 PREDICTED: heat shock factor protein HSF30 isoform X1 [Vitis vinifera]
chr4	1050744	1050941	peak_1300	VIT_204s0008g01280:CDS	VIT_204s0008g01280:chr4:1050344-1050947:+:498	VIT_204s0008g01280(VIT_204s0008g01280)	CAN63091.1 hypothetical protein VITISV_032018 [Vitis vinifera]
chr4	1220295	1220699	peak_1301	VIT_204s0008g01480:three_prime_UTR;VIT_204s0008g01490:Promoter	VIT_204s0008g01490:chr4:1219941-1220465:-:-32	VIT_204s0008g01490(VIT_204s0008g01490)	CAN73663.1 hypothetical protein VITISV_012137 [Vitis vinifera]
chr4	1222443	1222842	peak_1302	VIT_204s0008g01500:Promoter	VIT_204s0008g01500:chr4:1221914-1222579:-:-63	VIT_204s0008g01500(VIT_204s0008g01500)	XP_002280485.1 PREDICTED: 17.3 kDa class II heat shock protein [Vitis vinifera]
chr4	1225190	1225489	peak_1303	VIT_204s0008g01510:Promoter;VIT_204s0008g01520:five_prime_UTR	VIT_204s0008g01520:chr4:1224822-1225354:-:14	VIT_204s0008g01520(VIT_204s0008g01520)	XP_002280460.1 PREDICTED: 17.1 kDa class II heat shock protein [Vitis vinifera]
chr4	1228424	1228726	peak_1304	VIT_204s0008g01540:Promoter;VIT_204s0008g01530:intron	VIT_204s0008g01530:chr4:1226753-1229921:-:1346	VIT_204s0008g01530(VIT_204s0008g01530)	CBI20688.3 unnamed protein product, partial [Vitis vinifera]
chr4	1229875	1230131	peak_1305	VIT_204s0008g01530:Promoter;VIT_204s0008g01540:Promoter	VIT_204s0008g01530:chr4:1226753-1229921:-:-82	VIT_204s0008g01530(VIT_204s0008g01530)	CBI20688.3 unnamed protein product, partial [Vitis vinifera]
chr4	1252549	1253039	peak_1306	VIT_204s0008g01590:Promoter	VIT_204s0008g01590:chr4:1251983-1252699:-:-95	VIT_204s0008g01590(VIT_204s0008g01590)	XP_002280680.1 PREDICTED: 17.3 kDa class II heat shock protein [Vitis vinifera]
chr4	1285525	1285723	peak_1307	VIT_204s0008g01650:Promoter	VIT_204s0008g01650:chr4:1280690-1283655:-:-1969	VIT_204s0008g01650(VIT_204s0008g01650)	XP_019074812.1 PREDICTED: ankyrin repeat-containing protein At2g01680 [Vitis vinifera]
chr4	1296811	1297018	peak_1308	VIT_204s0008g01670:five_prime_UTR	VIT_204s0008g01670:chr4:1292141-1297181:-:266	VIT_204s0008g01670(VIT_204s0008g01670)	XP_002280895.1 PREDICTED: PHD finger protein ALFIN-LIKE 4 [Vitis vinifera]
chr4	1638456	1638764	peak_1309	intergenic	VIT_204s0008g02000:chr4:1631773-1636484:-:-2126	VIT_204s0008g02000(VIT_204s0008g02000)	XP_002281841.1 PREDICTED: uncharacterized protein LOC100260963 [Vitis vinifera]
chr4	1703854	1704085	peak_1310	VIT_204s0008g02080:three_prime_UTR;VIT_204s0008g02090:intron	VIT_204s0008g02090:chr4:1702697-1708632:-:4662	VIT_204s0008g02090(VIT_204s0008g02090)	CBI20736.3 unnamed protein product, partial [Vitis vinifera]
chr4	1709092	1709303	peak_1311	VIT_204s0008g02090:Promoter	VIT_204s0008g02090:chr4:1702697-1708632:-:-565	VIT_204s0008g02090(VIT_204s0008g02090)	CBI20736.3 unnamed protein product, partial [Vitis vinifera]
chr4	1877479	1877869	peak_1312	VIT_204s0008g02270:Promoter	VIT_204s0008g02270:chr4:1870638-1876188:-:-1486	VIT_204s0008g02270(VIT_204s0008g02270)	XP_010648408.1 PREDICTED: dual specificity protein kinase splA [Vitis vinifera]
chr4	1925592	1925825	peak_1313	intergenic	VIT_204s0008g02340:chr4:1913793-1923695:-:-2013	VIT_204s0008g02340(VIT_204s0008g02340)	CBI20757.3 unnamed protein product, partial [Vitis vinifera]
chr4	1954668	1955040	peak_1314	VIT_204s0008g02380:CDS	VIT_204s0008g02380:chr4:1953668-1957566:+:1186	VIT_204s0008g02380(VIT_204s0008g02380)	XP_002282492.1 PREDICTED: F-box protein AFR [Vitis vinifera]
chr4	1970465	1970670	peak_1315	VIT_204s0008g02390:five_prime_UTR	VIT_204s0008g02390:chr4:1970500-1976593:+:67	VIT_204s0008g02390(VIT_204s0008g02390)	XP_010648413.1 PREDICTED: E3 ubiquitin-protein ligase RLIM [Vitis vinifera]
chr4	2147623	2147782	peak_1316	VIT_204s0008g02610:Promoter;VIT_204s0008g02620:Promoter	VIT_204s0008g02610:chr4:2147951-2148813:+:-248	VIT_204s0008g02610(VIT_204s0008g02610)	XP_003631818.1 PREDICTED: flowering-promoting factor 1-like protein 2 [Vitis vinifera]
chr4	2149188	2149750	peak_1317	VIT_204s0008g02620:Promoter	VIT_204s0008g02620:chr4:2149561-2153524:+:-92	VIT_204s0008g02620(VIT_204s0008g02620)	XP_002282858.1 PREDICTED: uncharacterized protein LOC100262900 [Vitis vinifera]
chr4	2244425	2244465	peak_1318	VIT_204s0008g02700:Promoter	VIT_204s0008g02700:chr4:2241915-2243951:-:-494	VIT_204s0008g02700(VIT_204s0008g02700)	XP_002283017.1 PREDICTED: tRNA (guanine-N(7)-)-methyltransferase [Vitis vinifera]
chr4	2527784	2528009	peak_1319	VIT_204s0008g03040:CDS	VIT_204s0008g03040:chr4:2524689-2527963:-:66	VIT_204s0008g03040(VIT_204s0008g03040)	XP_010648464.1 PREDICTED: uncharacterized protein LOC100854295 isoform X1 [Vitis vinifera]
chr4	2547946	2548251	peak_1320	VIT_204s0008g03060:five_prime_UTR	VIT_204s0008g03060:chr4:2534130-2548386:-:287	VIT_204s0008g03060(VIT_204s0008g03060)	XP_010648467.1 PREDICTED: DDB1- and CUL4-associated factor homolog 1 [Vitis vinifera]
chr4	2664228	2664443	peak_1321	VIT_204s0008g03220:Promoter	VIT_204s0008g03220:chr4:2656951-2663360:-:-975	VIT_204s0008g03220(VIT_204s0008g03220)	XP_002283676.1 PREDICTED: uncharacterized protein LOC100254240 [Vitis vinifera]
chr4	2791404	2791485	peak_1322	intergenic	VIT_204s0008g03380:chr4:2784464-2788790:-:-2654	VIT_204s0008g03380(VIT_204s0008g03380)	XP_002281239.2 PREDICTED: carotenoid cleavage dioxygenase 8 homolog B, chloroplastic [Vitis vinifera]
chr4	2822892	2823221	peak_1323	intergenic	VIT_204s0008g03400:chr4:2818240-2819492:-:-3564	VIT_204s0008g03400(VIT_204s0008g03400)	XP_002283864.1 PREDICTED: ethylene-responsive transcription factor TINY-like [Vitis vinifera]
chr4	2923713	2923921	peak_1324	intergenic	VIT_204s0008g03580:chr4:2926995-2934108:+:-3178	VIT_204s0008g03580(VIT_204s0008g03580)	CBI20867.3 unnamed protein product, partial [Vitis vinifera]
chr4	3244273	3244569	peak_1325	VIT_204s0008g03910:intron	VIT_204s0008g03910:chr4:3241701-3245692:+:2720	VIT_204s0008g03910(VIT_204s0008g03910)	NA
chr4	3852356	3852788	peak_1326	VIT_204s0008g04480:five_prime_UTR	VIT_204s0008g04480:chr4:3852367-3862456:+:205	VIT_204s0008g04480(VIT_204s0008g04480)	XP_002284652.1 PREDICTED: E3 ubiquitin-protein ligase MIEL1 [Vitis vinifera]
chr4	3869877	3870060	peak_1327	VIT_204s0008g04490:Promoter	VIT_204s0008g04490:chr4:3864969-3868264:-:-1704	VIT_204s0008g04490(VIT_204s0008g04490)	XP_002284674.1 PREDICTED: uncharacterized protein LOC100247517 [Vitis vinifera]
chr4	4159783	4160240	peak_1328	VIT_204s0008g04710:five_prime_UTR	VIT_204s0008g04710:chr4:4157629-4160544:-:532	VIT_204s0008g04710(VIT_204s0008g04710)	XP_002284751.1 PREDICTED: 3-ketoacyl-CoA synthase 11 [Vitis vinifera]
chr4	4215123	4215330	peak_1329	VIT_204s0008g04780:five_prime_UTR	VIT_204s0008g04780:chr4:4214960-4225680:+:266	VIT_204s0008g04780(VIT_204s0008g04780)	XP_002284801.1 PREDICTED: probable protein phosphatase 2C 22 [Vitis vinifera]
chr4	4325704	4325861	peak_1330	intergenic	VIT_204s0008g04870:chr4:4330632-4333513:+:-4849	VIT_204s0008g04870(VIT_204s0008g04870)	CBI20984.3 unnamed protein product, partial [Vitis vinifera]
chr4	4507216	4507594	peak_1331	intergenic	VIT_204s0008g05010:chr4:4512810-4516696:+:-5405	VIT_204s0008g05010(VIT_204s0008g05010)	XP_002284962.1 PREDICTED: uncharacterized protein LOC100252479 [Vitis vinifera]
chr4	5004548	5004856	peak_1332	VIT_204s0008g05530:Promoter	VIT_204s0008g05530:chr4:5004875-5006056:+:-173	VIT_204s0008g05530(VIT_204s0008g05530)	XP_010648671.1 PREDICTED: uncharacterized protein LOC100254263 [Vitis vinifera]
chr4	5014440	5014854	peak_1333	VIT_204s0008g05540:Promoter	VIT_204s0008g05540:chr4:5011753-5014281:-:-366	VIT_204s0008g05540(VIT_204s0008g05540)	XP_002285168.1 PREDICTED: putative clathrin assembly protein At2g25430 [Vitis vinifera]
chr4	5091794	5092074	peak_1334	VIT_204s0008g05610:five_prime_UTR	VIT_204s0008g05610:chr4:5088174-5092171:-:237	VIT_204s0008g05610(VIT_204s0008g05610)	XP_002282750.1 PREDICTED: golgin subfamily A member 6-like protein 1 [Vitis vinifera]
chr4	5123702	5123886	peak_1335	intergenic	VIT_204s0008g05640:chr4:5125246-5125959:-:2165	VIT_204s0008g05640(VIT_204s0008g05640)	XP_002285197.1 PREDICTED: putative lipid-binding protein At4g00165 [Vitis vinifera]
chr4	5268169	5268831	peak_1336	VIT_204s0008g05760:Promoter	VIT_204s0008g05760:chr4:5265455-5268242:-:-258	VIT_204s0008g05760(VIT_204s0008g05760)	CBI21069.3 unnamed protein product, partial [Vitis vinifera]; NP_001267948.1 uncharacterized protein LOC100264507 [Vitis vinifera]; XP_010648274.1 PREDICTED: uncharacterized protein LOC100264507 isoform X1 [Vitis vinifera]
chr4	5486190	5486376	peak_1337	VIT_204s0008g05870:CDS	VIT_204s0008g05870:chr4:5486091-5510604:+:192	VIT_204s0008g05870(VIT_204s0008g05870)	XP_002282880.1 PREDICTED: chaperone protein ClpB4, mitochondrial [Vitis vinifera]
chr4	5667559	5667773	peak_1338	intergenic	VIT_204s0008g05970:chr4:5662346-5663800:-:-3866	VIT_204s0008g05970(VIT_204s0008g05970)	XP_002285361.1 PREDICTED: uncharacterized protein LOC100262872 [Vitis vinifera]
chr4	5776691	5777149	peak_1339	intergenic	VIT_204s0008g06060:chr4:5775631-5780906:+:1289	VIT_204s0008g06060(VIT_204s0008g06060)	NA
chr4	5873598	5873928	peak_1340	intergenic	VIT_204s0008g06130:chr4:5879157-5889122:+:-5394	VIT_204s0008g06130(VIT_204s0008g06130)	XP_002285407.2 PREDICTED: homeobox protein knotted-1-like 3 isoform X2 [Vitis vinifera]; XP_010648713.1 PREDICTED: homeobox protein knotted-1-like 3 isoform X1 [Vitis vinifera]
chr4	5877062	5877358	peak_1341	VIT_204s0008g06130:Promoter	VIT_204s0008g06130:chr4:5879157-5889122:+:-1947	VIT_204s0008g06130(VIT_204s0008g06130)	XP_002285407.2 PREDICTED: homeobox protein knotted-1-like 3 isoform X2 [Vitis vinifera]; XP_010648713.1 PREDICTED: homeobox protein knotted-1-like 3 isoform X1 [Vitis vinifera]
chr4	5903637	5903904	peak_1342	VIT_204s0008g06160:Promoter	VIT_204s0008g06160:chr4:5904115-5930813:+:-344	VIT_204s0008g06160(VIT_204s0008g06160)	XP_002283008.2 PREDICTED: neurochondrin [Vitis vinifera]
chr4	6211033	6211240	peak_1343	VIT_204s0008g06330:five_prime_UTR	VIT_204s0008g06330:chr4:6200313-6211276:-:139	VIT_204s0008g06330(VIT_204s0008g06330)	CBI21117.3 unnamed protein product, partial [Vitis vinifera]; XP_010648730.1 PREDICTED: protein TOPLESS [Vitis vinifera]
chr4	6508424	6508652	peak_1344	VIT_204s0008g06540:Promoter	VIT_204s0008g06540:chr4:6510262-6514258:+:-1724	VIT_204s0008g06540(VIT_204s0008g06540)	XP_002285505.1 PREDICTED: eukaryotic translation initiation factor 5A-2 [Vitis vinifera]
chr4	6615971	6616279	peak_1345	VIT_204s0008g06630:five_prime_UTR	VIT_204s0008g06630:chr4:6608493-6616210:-:85	VIT_204s0008g06630(VIT_204s0008g06630)	XP_002285522.2 PREDICTED: BTB/POZ domain-containing protein NPY1 [Vitis vinifera]
chr4	6896473	6896712	peak_1346	VIT_204s0008g06860:Promoter	VIT_204s0008g06860:chr4:6893111-6896557:-:-35	VIT_204s0008g06860(VIT_204s0008g06860)	XP_002283376.1 PREDICTED: ubiquitin carboxyl-terminal hydrolase 22 [Vitis vinifera]
chr4	7539437	7539734	peak_1347	intergenic	VIT_204s0008g07260:chr4:7520561-7521694:-:-17891	VIT_204s0008g07260(VIT_204s0008g07260)	XP_002262758.1 PREDICTED: protein ENHANCED DISEASE RESISTANCE 2-like [Vitis vinifera]
chr4	7669817	7670208	peak_1348	VIT_204s0008g07340:CDS	VIT_204s0008g07340:chr4:7669232-7671703:-:1690	VIT_204s0008g07340(VIT_204s0008g07340)	XP_002263458.1 PREDICTED: zinc finger protein CONSTANS-LIKE 4 [Vitis vinifera]
chr4	7671320	7671377	peak_1349	VIT_204s0008g07340:five_prime_UTR	VIT_204s0008g07340:chr4:7669232-7671703:-:354	VIT_204s0008g07340(VIT_204s0008g07340)	XP_002263458.1 PREDICTED: zinc finger protein CONSTANS-LIKE 4 [Vitis vinifera]
chr4	7769558	7769847	peak_1350	VIT_204s0008g07400:Promoter	VIT_204s0008g07400:chr4:7769789-7809215:+:-86	VIT_204s0008g07400(VIT_204s0008g07400)	XP_002263819.1 PREDICTED: uncharacterized protein At1g32220, chloroplastic [Vitis vinifera]
chr4	8999954	9000203	peak_1351	intergenic	VIT_204s0069g00860:chr4:8998966-9004432:+:1112	VIT_204s0069g00860(VIT_204s0069g00860)	XP_010648844.1 PREDICTED: probable sarcosine oxidase [Vitis vinifera]
chr4	9406104	9406318	peak_1352	intergenic	VIT_204s0069g00980:chr4:9409641-9411298:-:5087	VIT_204s0069g00980(VIT_204s0069g00980)	CBI24020.3 unnamed protein product, partial [Vitis vinifera]
chr4	10882955	10883343	peak_1353	VIT_204s0079g00410:Promoter	VIT_204s0079g00410:chr4:10884767-10889232:+:-1618	VIT_204s0079g00410(VIT_204s0079g00410)	XP_002267976.2 PREDICTED: protein REVEILLE 1 [Vitis vinifera]
chr4	10884575	10885119	peak_1354	VIT_204s0079g00410:five_prime_UTR	VIT_204s0079g00410:chr4:10884767-10889232:+:80	VIT_204s0079g00410(VIT_204s0079g00410)	XP_002267976.2 PREDICTED: protein REVEILLE 1 [Vitis vinifera]
chr4	11300201	11300740	peak_1355	VIT_204s0079g00610:five_prime_UTR	VIT_204s0079g00610:chr4:11298392-11300686:-:215	VIT_204s0079g00610(VIT_204s0079g00610)	XP_002271154.1 PREDICTED: universal stress protein PHOS32 [Vitis vinifera]
chr4	11494435	11494961	peak_1356	intergenic	VIT_204s0079g00680:chr4:11494245-11499465:+:453	VIT_204s0079g00680(VIT_204s0079g00680)	XP_002271575.1 PREDICTED: phytoene synthase 2, chloroplastic [Vitis vinifera]
chr4	13552256	13552776	peak_1357	VIT_204s0043g00310:five_prime_UTR	VIT_204s0043g00310:chr4:13548460-13552582:-:66	VIT_204s0043g00310(VIT_204s0043g00310)	XP_002265803.1 PREDICTED: protein OPI10 homolog [Vitis vinifera]
chr4	14284420	14284701	peak_1358	VIT_204s0043g00560:intron	VIT_204s0043g00560:chr4:14283010-14286490:-:1929	VIT_204s0043g00560(VIT_204s0043g00560)	XP_010648946.1 PREDICTED: uncharacterized protein LOC100253635 [Vitis vinifera]
chr4	14943326	14943595	peak_1359	VIT_204s0043g00760:Promoter	VIT_204s0043g00760:chr4:14943536-14962525:+:-75	VIT_204s0043g00760(VIT_204s0043g00760)	XP_010648954.1 PREDICTED: probable UDP-N-acetylglucosamine--peptide N-acetylglucosaminyltransferase SEC isoform X1 [Vitis vinifera]; XP_010648955.1 PREDICTED: probable UDP-N-acetylglucosamine--peptide N-acetylglucosaminyltransferase SEC isoform X2 [Vitis vinifera]
chr4	16383538	16383768	peak_1360	intergenic	VIT_204s0023g00270:chr4:16379114-16380271:-:-3382	VIT_204s0023g00270(VIT_204s0023g00270)	CAN64693.1 hypothetical protein VITISV_000802 [Vitis vinifera]
chr4	17021726	17021907	peak_1361	VIT_204s0023g00690:five_prime_UTR	VIT_204s0023g00690:chr4:17021398-17027256:+:418	VIT_204s0023g00690(VIT_204s0023g00690)	XP_002277393.1 PREDICTED: probable protein phosphatase 2C 33 isoform X1 [Vitis vinifera]
chr4	17344849	17345086	peak_1362	VIT_204s0023g00920:Promoter	VIT_204s0023g00920:chr4:17331378-17344840:-:-127	VIT_204s0023g00920(VIT_204s0023g00920)	CBI17597.3 unnamed protein product, partial [Vitis vinifera]; XP_010649218.1 PREDICTED: endoribonuclease Dicer homolog 2 isoform X5 [Vitis vinifera]
chr4	17348171	17348404	peak_1363	intergenic	VIT_204s0023g00920:chr4:17331378-17344840:-:-3447	VIT_204s0023g00920(VIT_204s0023g00920)	CBI17597.3 unnamed protein product, partial [Vitis vinifera]; XP_010649218.1 PREDICTED: endoribonuclease Dicer homolog 2 isoform X5 [Vitis vinifera]
chr4	17398211	17398425	peak_1364	VIT_204s0023g00980:Promoter	VIT_204s0023g00980:chr4:17399066-17417151:+:-748	VIT_204s0023g00980(VIT_204s0023g00980)	XP_002269759.2 PREDICTED: histone-lysine N-methyltransferase SUVR5 [Vitis vinifera]
chr4	17565470	17565987	peak_1365	VIT_204s0023g01130:Promoter	VIT_204s0023g01130:chr4:17564078-17565238:-:-490	VIT_204s0023g01130(VIT_204s0023g01130)	CAN72794.1 hypothetical protein VITISV_007472 [Vitis vinifera]
chr4	17588685	17588998	peak_1366	VIT_204s0023g01170:Promoter	VIT_204s0023g01170:chr4:17584523-17588646:-:-195	VIT_204s0023g01170(VIT_204s0023g01170)	XP_002273951.1 PREDICTED: uncharacterized protein LOC100251235 [Vitis vinifera]
chr4	17610188	17610370	peak_1367	intergenic	VIT_204s0023g01210:chr4:17612819-17614296:-:4017	VIT_204s0023g01210(VIT_204s0023g01210)	XP_002273789.1 PREDICTED: geranylgeranyl pyrophosphate synthase, chloroplastic [Vitis vinifera]
chr4	17627004	17627300	peak_1368	VIT_204s0023g01220:Promoter	VIT_204s0023g01220:chr4:17616104-17627000:-:-152	VIT_204s0023g01220(VIT_204s0023g01220)	XP_002273758.1 PREDICTED: dolichyl-diphosphooligosaccharide--protein glycosyltransferase 48 kDa subunit isoform X3 [Vitis vinifera]
chr4	17670573	17670860	peak_1369	VIT_204s0023g01260:intron	VIT_204s0023g01260:chr4:17666199-17671175:-:458	VIT_204s0023g01260(VIT_204s0023g01260)	NA
chr4	17707301	17707601	peak_1370	intergenic	VIT_204s0023g01290:chr4:17705303-17706960:+:2148	VIT_204s0023g01290(VIT_204s0023g01290)	XP_002273356.1 PREDICTED: anthocyanidin 3-O-glucosyltransferase 5 [Vitis vinifera]
chr4	17785754	17785862	peak_1371	VIT_204s0023g01320:Promoter	VIT_204s0023g01320:chr4:17781888-17785761:-:-47	VIT_204s0023g01320(VIT_204s0023g01320)	XP_002273030.1 PREDICTED: probable NAD(P)H dehydrogenase (quinone) FQR1-like 2 [Vitis vinifera]
chr4	17832216	17832439	peak_1372	VIT_204s0023g01360:Promoter	VIT_204s0023g01360:chr4:17832386-17840075:+:-58	VIT_204s0023g01360(VIT_204s0023g01360)	XP_002272761.1 PREDICTED: G-box-binding factor 1 isoform X1 [Vitis vinifera]
chr4	17936690	17936947	peak_1373	VIT_204s0023g01430:five_prime_UTR	VIT_204s0023g01430:chr4:17933279-17937231:-:412	VIT_204s0023g01430(VIT_204s0023g01430)	XP_002271958.2 PREDICTED: protein indeterminate-domain 2 [Vitis vinifera]
chr4	18074585	18075185	peak_1374	VIT_204s0023g01540:Promoter	VIT_204s0023g01540:chr4:18075038-18079403:+:-153	VIT_204s0023g01540(VIT_204s0023g01540)	XP_002270711.1 PREDICTED: acidic leucine-rich nuclear phosphoprotein 32-related protein [Vitis vinifera]
chr4	18196036	18196443	peak_1375	VIT_204s0023g01660:Promoter	VIT_204s0023g01660:chr4:18196834-18200085:+:-594	VIT_204s0023g01660(VIT_204s0023g01660)	CBI17529.3 unnamed protein product, partial [Vitis vinifera]
chr4	18200964	18201259	peak_1376	VIT_204s0023g01670:Promoter	VIT_204s0023g01670:chr4:18201456-18217227:+:-344	VIT_204s0023g01670(VIT_204s0023g01670)	XP_002267045.3 PREDICTED: uncharacterized protein LOC100256467 [Vitis vinifera]
chr4	18418817	18419044	peak_1377	intergenic	VIT_204s0023g01840:chr4:18421722-18423027:+:-2791	VIT_204s0023g01840(VIT_204s0023g01840)	CBI17512.3 unnamed protein product, partial [Vitis vinifera]
chr4	18419451	18419777	peak_1378	intergenic	VIT_204s0023g01840:chr4:18421722-18423027:+:-2108	VIT_204s0023g01840(VIT_204s0023g01840)	CBI17512.3 unnamed protein product, partial [Vitis vinifera]
chr4	18563402	18563641	peak_1379	VIT_204s0023g02050:five_prime_UTR	VIT_204s0023g02050:chr4:18563400-18568734:+:121	VIT_204s0023g02050(VIT_204s0023g02050)	XP_002264695.2 PREDICTED: soluble inorganic pyrophosphatase 1 [Vitis vinifera]
chr4	18570745	18570963	peak_1380	VIT_204s0023g02060:Promoter	VIT_204s0023g02060:chr4:18571244-18574541:+:-390	VIT_204s0023g02060(VIT_204s0023g02060)	CBI17490.3 unnamed protein product, partial [Vitis vinifera]
chr4	18978544	18978786	peak_1381	intergenic	VIT_204s0023g02430:chr4:18983615-18984767:+:-4950	VIT_204s0023g02430(VIT_204s0023g02430)	XP_002276079.3 PREDICTED: bZIP transcription factor 44 [Vitis vinifera]
chr4	19034052	19034435	peak_1382	VIT_204s0023g02480:Promoter	VIT_204s0023g02480:chr4:19034553-19035405:+:-309	VIT_204s0023g02480(VIT_204s0023g02480)	AFD62287.1 DHN1a [Vitis vinifera]
chr4	19362868	19363299	peak_1383	intergenic	VIT_204s0023g02780:chr4:19357612-19360616:-:-2467	VIT_204s0023g02780(VIT_204s0023g02780)	XP_002267550.1 PREDICTED: protein SHI RELATED SEQUENCE 1 [Vitis vinifera]
chr4	19379867	19380103	peak_1384	VIT_204s0023g02800:Promoter	VIT_204s0023g02800:chr4:19372405-19378269:-:-1716	VIT_204s0023g02800(VIT_204s0023g02800)	XP_002273515.1 PREDICTED: glutaredoxin-C3 [Vitis vinifera]
chr4	19466064	19466228	peak_1385	VIT_204s0023g02880:Promoter	VIT_204s0023g02880:chr4:19467866-19470335:+:-1720	VIT_204s0023g02880(VIT_204s0023g02880)	XP_002272762.1 PREDICTED: GATA transcription factor 5 [Vitis vinifera]
chr4	19622176	19622687	peak_1386	VIT_204s0023g03030:five_prime_UTR	VIT_204s0023g03030:chr4:19618555-19622571:-:139	VIT_204s0023g03030(VIT_204s0023g03030)	XP_003631872.1 PREDICTED: B-box zinc finger protein 19 isoform X2 [Vitis vinifera]; XP_010649070.1 PREDICTED: B-box zinc finger protein 19 isoform X1 [Vitis vinifera]
chr4	19697677	19698027	peak_1387	VIT_204s0023g03130:five_prime_UTR	VIT_204s0023g03130:chr4:19696052-19698313:-:461	VIT_204s0023g03130(VIT_204s0023g03130)	XP_002270241.1 PREDICTED: histone H1 [Vitis vinifera]
chr4	19774451	19774644	peak_1388	intergenic	VIT_204s0023g03220:chr4:19776725-19782762:+:-2177	VIT_204s0023g03220(VIT_204s0023g03220)	XP_019075122.1 PREDICTED: filament-like plant protein 4 [Vitis vinifera]
chr4	19851238	19851643	peak_1389	VIT_204s0023g03340:Promoter;VIT_204s0023g03320:Promoter	VIT_204s0023g03320:chr4:19840875-19851304:-:-136	VIT_204s0023g03320(VIT_204s0023g03320)	CBI17381.3 unnamed protein product, partial [Vitis vinifera]
[truncated: 651 more rows]

## Sheet: Supplementary Table S7
Supplementary Table S7. VvHSFA2 binding peaks by ChIP-seq
[truncated: 622 more rows]

## Sheet: Supplementary Table S8
Supplementary Table S8. Sequncing and mapping data of RNA-Seq
[truncated: 10 more rows]

[truncated: 9 more sheets: Supplementary Table S9, Supplementary Table S10, Supplementary Table S11, Supplementary Table S12, Supplementary Table S13, Supplementary Table S14, Supplementary Table S15, Supplementary Table S16, Supplementary Table S17]
